# Supplementary material for: Barcoding snakeheads (Teleostei, Channidae) revisited: Discovering greater species diversity and resolving perpetuated taxonomic confusions
Source: PLoS One. 2017 Sep 20;12(9):e0184017. doi: 10.1371/journal.pone.0184017 (PMC5606936; doi:10.1371/journal.pone.0184017)
Supplement: S1 Table — (XLSX) [file pone.0184017.s007.xlsx]

## Sheet: Sheet1
S1 Table. Table of specimens, GenBank accession numbers,BOLD identification, BIN assignment and locality information.
Species	Source(a)	GenBank accession number	ID number this study	BOLD identification(b)	Closest BIN or putative BIN	BOLD BIN 20160329	Locality	Coordinates Latitude Longitude	Identical sequences group	Collector
Channa andrao	0	MF496660	LR00106	Channa gachua (100%)	AAC3928	N/A	India, Bhutan Foothills, aquarium trade, Aquarium Glaser, Frankfurt, Germany	N/A	113	F. Schäfer
Channa andrao	0	MF496661	LR02288	Channa gachua (100%)	AAC3928	N/A	India, Lal Cheng, aquarium trade, Aquarium Glaser, Frankfurt, Germany	N/A	113	P. Antler
Channa andrao	0	MF496662	LR02610	Channa gachua (100%)	AAC3928	N/A	India, West Bengal, aquarium trade, Wildwoods, Crews Hill, UK	N/A	113	R. Britz
Channa argus	0	MF496663	LR00887	Channa argus 99.85%	ABW0047	N/A	USA, Smithsonian Institution, National Museum of Natural History, Washington DC	N/A	N/A	R. Britz
Channa argus	0	MF496664	LR04768	Channa argus 100%	ABW0047	N/A	China	N/A	N/A	J. Bohlen
Channa argus	3	AP006041	N/A	Channa argus 99.85%	ABW0047	N/A	unknown	N/A	N/A	N/A
Channa argus	2	JQ358715	N/A	N/A	N/A	ABW0047	China	N/A	N/A	N/A
Channa argus	2	JQ358716	N/A	N/A	N/A	ABW0047	China	N/A	N/A	N/A
Channa argus	2	JQ358717	N/A	N/A	N/A	ABW0047	China	N/A	N/A	N/A
Channa argus	2	JQ358718	N/A	N/A	N/A	ABW0047	China	N/A	N/A	N/A
Channa argus	2	JQ358719	N/A	N/A	N/A	ABW0047	China	N/A	N/A	N/A
Channa argus	2	KC819590	N/A	N/A	N/A	ABW0047	China	N/A	N/A	N/A
Channa argus	2	KC819591	N/A	N/A	N/A	ABW0047	China	N/A	N/A	N/A
Channa argus	2	KC819592	N/A	N/A	N/A	ABW0047	China	N/A	N/A	N/A
Channa argus	2	KC819593	N/A	N/A	N/A	ABW0047	China	N/A	N/A	N/A
Channa argus	2	KC819594	N/A	N/A	N/A	ABW0047	China	N/A	N/A	N/A
Channa argus	2	KC819595	N/A	N/A	N/A	ABW0047	China	N/A	N/A	N/A
Channa argus	2	KC819596	N/A	N/A	N/A	ABW0047	China	N/A	N/A	N/A
Channa argus	2	KC819597	N/A	N/A	N/A	ABW0047	China	N/A	N/A	N/A
Channa argus	2	KC819598	N/A	N/A	N/A	ABW0047	China	N/A	N/A	N/A
Channa argus	2	KC819599	N/A	N/A	N/A	ABW0047	China	N/A	17	N/A
Channa argus	2	KC819600	N/A	N/A	N/A	ABW0047	China	N/A	N/A	N/A
Channa argus	1	KJ937343	N/A	N/A	N/A	ABW0047	USA	N/A	N/A	N/A
Channa argus	1	KJ937344	N/A	N/A	N/A	ABW0047	USA	N/A	18	N/A
Channa argus	1	KJ937354	N/A	N/A	N/A	ABW0047	USA	N/A	16	N/A
Channa argus	1	KJ937356	N/A	N/A	N/A	ABW0047	USA	N/A	19	N/A
Channa argus	1	KJ937364	N/A	N/A	N/A	ABW0047	USA	N/A	17	N/A
Channa argus	1	KJ937372	N/A	N/A	N/A	ABW0047	USA	N/A	20	N/A
Channa argus	1	KJ937379	N/A	N/A	N/A	ABW0047	USA	N/A	16	N/A
Channa argus	1	KJ937382	N/A	N/A	N/A	ABW0047	USA	N/A	N/A	N/A
Channa argus	1	KJ937396	N/A	N/A	N/A	ABW0047	USA	N/A	19	N/A
Channa argus	1	KJ937409	N/A	N/A	N/A	ABW0047	USA	N/A	16	N/A
Channa argus	1	KJ937411	N/A	N/A	N/A	ABW0047	USA	N/A	20	N/A
Channa argus	1	KJ937412	N/A	N/A	N/A	ABW0047	USA	N/A	21	N/A
Channa argus	1	KJ937422	N/A	N/A	N/A	ABW0047	USA	N/A	16	N/A
Channa argus	1	KJ937427	N/A	N/A	N/A	ABW0047	USA	N/A	16	N/A
Channa argus	1	KJ937438	N/A	N/A	N/A	ABW0047	USA	N/A	18	N/A
Channa argus	1	KJ937443	N/A	N/A	N/A	ABW0047	USA	N/A	18	N/A
Channa argus	1	KJ937446	N/A	N/A	N/A	ABW0047	USA	N/A	21	N/A
Channa argus	1	KJ937457	N/A	N/A	N/A	ABW0047	USA	N/A	20	N/A
Channa asiatica	0	MF496665	LR01564	Channa asiatica 100%	ACH5881	N/A	China, Guangdong province	N/A	48	H.H. Tan
Channa asiatica	0	MF496666	LR01565	Channa asiatica 99.22%	AAW6834	N/A	China, Guangdong province	N/A	48	H.H. Tan
Channa asiatica	0	MF496667	LR01566	Channa asiatica 100%	AAW6834	N/A	China, Guangdong province	N/A	47	H.H. Tan
Channa asiatica	0	MF496668	LR02285	Channa asiatica 100%	ACH5881	N/A	unknown, aquarium trade, Aquarium Glaser, Frankfurt, Germany	N/A	N/A	P. Antler
Channa asiatica	0	MF496669	LR02305	Channa asiatica 100%	AAW6834	N/A	unknown, aquarium trade, Aquarium Glaser, Frankfurt, Germany	N/A	47	P. Antler
Channa asiatica	2	KC819602	N/A	N/A	N/A	ACH5881	China	N/A	N/A	N/A
Channa asiatica	2	KC819603	N/A	N/A	N/A	ACH5881	China	N/A	N/A	N/A
Channa asiatica	2	KC819604	N/A	N/A	N/A	ACH5881	China	N/A	N/A	N/A
Channa asiatica	2	KC819605	N/A	N/A	N/A	ACH5880	China	N/A	N/A	N/A
Channa asiatica	1	KJ937340	N/A	N/A	N/A	AAW6834	unknown	N/A	N/A	N/A
Channa aurantimaculata	0	MF496670	LR01204	Channa aurantimaculata 100%	AAF3792	N/A	India, Assam, Dibrugarh, aquarium trade, Aquarium Glaser, Frankfurt, Germany	N/A	105	C. Kanele
Channa aurantimaculata	0	MF496671	LR01207	Channa aurantimaculata 100%	AAF3792	N/A	India, Assam, aquarium trade, Aquarium Glaser, Frankfurt, Germany	N/A	105	F. Schäfer
Channa aurantimaculata	2	EU342193	N/A	N/A	N/A	AAF3792	India	N/A	N/A	N/A
Channa aurantimaculata	2	EU342194	N/A	N/A	N/A	AAF3792	India	N/A	N/A	N/A
Channa aurantimaculata	2	HM117172	N/A	N/A	N/A	AAF3792	India	N/A	105	N/A
Channa aurantimaculata	2	HM117173	N/A	N/A	N/A	AAF3792	India	N/A	N/A	N/A
Channa aurantimaculata	2	HM117174	N/A	N/A	N/A	AAF3792	India	N/A	105	N/A
Channa aurantimaculata	2	HM117175	N/A	N/A	N/A	AAF3792	India	N/A	105	N/A
Channa aurantimaculata	2	HM117176	N/A	N/A	N/A	AAF3792	India	N/A	105	N/A
Channa aurantimaculata	3	KJ847157	N/A	N/A	N/A	AAF3792	India	N/A	105	N/A
Channa aurantimaculata	3	KJ847158	N/A	N/A	N/A	AAF3792	India	N/A	105	N/A
Channa aurantimaculata	3	KJ847159	N/A	N/A	N/A	AAF3792	India	N/A	105	N/A
Channa aurantimaculata	3	KJ847160	N/A	N/A	N/A	AAF3792	India	N/A	105	N/A
Channa aurantimaculata	3	KJ847161	N/A	N/A	N/A	AAF3792	India	N/A	105	N/A
Channa aurantimaculata	1	KJ937387	N/A	N/A	N/A	AAF3792	USA	N/A	N/A	N/A
Channa bankanensis	0	MF496672	LR02292	Channa bankanensis (100%)	AAI7246	N/A	unknown, aquarium trade, Aquarium Glaser, Frankfurt, Germany	N/A	8	P. Antler
Channa bankanensis	0	MF496673	LR02300	Channa bankanensis (100%)	AAI7246	N/A	unknown, aquarium trade, Aquarium Glaser, Frankfurt, Germany	N/A	8	P. Antler
Channa bankanensis	0	MF496674	LR02432	Top Hit: No match	clade 01	N/A	Indonesia, Sumatra, Jambi	N/A	N/A	H.H. Tan
Channa bankanensis	0	MF496675	LR02436	Top Hit: No match	clade 01	N/A	Malaysia, Simpang hutan Ayer Hitam Utara	N/A	N/A	H.H. Tan
Channa bankanensis	0	MF496676	LR02440	Top Hit: No match	clade 01	N/A	Malaysia, North Selangor Peat Swamp forest	N/A	N/A	H.H. Tan
Channa bankanensis	0	MF496677	LR02453	Channa bankanensis (99.69%)	AAI7246	N/A	Indonesia, Kalimantan Barat: Anjungan peat swamps	N/A	9	H.H. Tan
Channa bankanensis	0	MF496678	LR03780	Channa bankanensis (99.53%)	AAI7246	N/A	Malaysia, Peninsular Malaysia	3.712 N 103.288 E	N/A	L. Rüber and S. Lavoué
Channa bankanensis	0	MF496679	LR03784	Top Hit: No match	clade 01	N/A	Malaysia, Peninsular Malaysia	3.658 N 101.321 E	N/A	L. Rüber and S. Lavoué
Channa bankanensis	0	MF496680	LR03805	Top Hit: No match	clade 01	N/A	Malaysia, Peninsular Malaysia	2.679 N 101.596 E	N/A	L. Rüber and S. Lavoué
Channa bankanensis	0	MF496681	LR05558	Channa bankanensis (98.61%)	AAI7246	N/A	Indonesia, Borneo, Klalimantan Tenga	N/A	6	H.H. Tan
Channa bankanensis	0	MF496682	LR09679	Channa bankanensis (99.54%)	AAI7246	N/A	Indonesia, Belitung Island	2.982 S 108.150 E	N/A	L. Rüber, S. Sauri & R.K. Hadiaty
Channa bankanensis	0	MF496683	LR09888	Channa bankanensis (99.54%)	AAI7246	N/A	Indonesia, Bangka Island	2.901 S 106.463 E	7	L. Rüber, S. Sauri & R.K. Hadiaty
Channa bankanensis	0	MF496684	LR09890	Channa bankanensis (99.54%)	AAI7246	N/A	Indonesia, Bangka Island	2.901 S 106.463 E	7	L. Rüber, S. Sauri & R.K. Hadiaty
Channa bankanensis	0	MF496685	LR10037	Channa bankanensis (99.69%)	AAI7246	N/A	Indonesia, Bangka Island	2.371 S 106.074 E	9	L. Rüber, S. Sauri & R.K. Hadiaty
Channa bankanensis	0	MF496686	LR11681	Channa bankanensis (98.61%)	AAI7246	N/A	Indonesia, Borneo	1.655 S 113.943 E	6	L. Rüber, E. Adamson, S. Sauri and R.K. Hadiaty
Channa bankanensis	0	MF496687	LR12417	Channa bankanensis (99.69%)	AAI7246	N/A	Indonesia, Borneo	0.332 N 109.134 E	9	L. Rüber, E. Adamson, S. Sauri and R.K. Hadiaty
Channa bankanensis	0	MF496688	LR13064	Channa bankanensis (98.61%)	AAI7246	N/A	Indonesia, Borneo, Tamiang Layang fish market	2.111 S 115.153 E	6	L. Rüber, E. Adamson, S. Sauri and R.K. Hadiaty
Channa bankanensis	0	MF496689	LR13065	Channa bankanensis (98.61%)	AAI7246	N/A	Indonesia, Borneo, Tamiang Layang fish market	2.111 S 115.153 E	6	L. Rüber, E. Adamson, S. Sauri and R.K. Hadiaty
Channa bankanensis	0	MF496690	LR13083	Channa bankanensis (98.61%)	AAI7246	N/A	Indonesia, Borneo	1.597 S 114.716 E	6	L. Rüber, E. Adamson, S. Sauri and R.K. Hadiaty
Channa bankanensis	0	MF496691	LR13092	Channa bankanensis (98.61%)	AAI7246	N/A	Indonesia, Borneo	1.655 S 113.943 E	6	L. Rüber, E. Adamson, S. Sauri and R.K. Hadiaty
Channa bankanensis	0	MF496692	LR13102	Channa bankanensis (99.69%)	AAI7246	N/A	Indonesia, Borneo	2.482 S 112.107 E	9	L. Rüber, E. Adamson, S. Sauri and R.K. Hadiaty
Channa bankanensis	0	MF496693	LR13148	Channa bankanensis (98.61%)	AAI7246	N/A	Indonesia, Borneo, Ampah fish market	1.799 S 115.151 E	6	L. Rüber, E. Adamson, S. Sauri and R.K. Hadiaty
Channa bankanensis	0	MF496694	LR13157	Channa bankanensis (98.61%)	AAI7246	N/A	Indonesia, Borneo, Palagkaraya fish market	2.216 S 113.914 E	6	L. Rüber, E. Adamson, S. Sauri and R.K. Hadiaty
Channa bankanensis	1	KJ937371	N/A	N/A	N/A	AAI7246	unknown	N/A	N/A	N/A
Channa bankanensis	1	KJ937395	N/A	N/A	N/A	AAI7246	unknown	N/A	N/A	N/A
Channa baramensis	0	MF496695	LR01577	Top Hit: No match	clade 05	N/A	Malaysia, Sarawak: Bintulu, Ulu Kakus, Tatau River basin	N/A	49	H.H. Tan
Channa baramensis	0	MF496696	LR04719	Top Hit: No match	clade 05	N/A	Malaysia, Sarawak, Bintalu	N/A	49	H.H. Tan
Channa baramensis	0	MF496697	LR08324	Top Hit: No match	clade 05	N/A	Malaysia, Borneo, Sarawak	2.327 N 111.957 E	N/A	L. Rüber and S. Lavoué
Channa barca	0	MF496698	LR01449	Top Hit: No match	clade 20	N/A	India, Sanhati, aquarium trade, Aquarium Glaser, Frankfurt, Germany	N/A	104	C. Kanele
Channa barca	0	MF496699	LR02272	Top Hit: No match	clade 20	N/A	unknown, aquarium trade, Aquarium Glaser, Frankfurt, Germany	N/A	104	C. Kanele
Channa barca	2	HM117177	N/A	N/A	N/A	ACB7513	India	N/A	102	N/A
Channa barca	2	HM117178	N/A	N/A	N/A	ACB7513	India	N/A	102	N/A
Channa barca	2	HM117179	N/A	N/A	N/A	ACB7513	India	N/A	102	N/A
Channa barca	2	HM117180	N/A	N/A	N/A	ACB7513	India	N/A	102	N/A
Channa barca	2	HM117181	N/A	N/A	N/A	ACB7513	India	N/A	N/A	N/A
Channa barca	3	KJ847147	N/A	N/A	N/A	AAF3764	India	N/A	103	N/A
Channa barca	3	KJ847148	N/A	N/A	N/A	AAF3764	India	N/A	103	N/A
Channa barca	3	KJ847149	N/A	N/A	N/A	AAF3764	India	N/A	103	N/A
Channa barca	3	KJ847150	N/A	N/A	N/A	AAF3764	India	N/A	103	N/A
Channa barca	3	KJ847151	N/A	N/A	N/A	AAF3764	India	N/A	103	N/A
Channa bleheri	0	MF496700	LR00108	Channa bleheri 100%	AAE1408	N/A	India, Assam, aquarium trade, Aquarium Glaser, Frankfurt, Germany	N/A	99	F. Schäfer
Channa bleheri	0	MF496701	LR01206	Channa bleheri 100%	AAE1408	N/A	India, Assam, Dibrugarh, aquarium trade, Aquarium Glaser, Frankfurt, Germany	N/A	99	C. Kanele
Channa bleheri	0	MF496702	LR01444	Top Hit: No match	clade 19	N/A	India, Alipuduar, aquarium trade, Aquarium Glaser, Frankfurt, Germany	N/A	101	C. Kanele
Channa bleheri	0	MF496703	LR02280	Channa bleheri 99.84%	AAE1408	N/A	unknown, aquarium trade, Aquarium Glaser, Frankfurt, Germany	N/A	N/A	P. Antler
Channa bleheri	0	MF496704	LR02508	Top Hit: No match	clade 19	N/A	unknown, aquarium trade, Aquarium Glaser, Frankfurt, Germany	N/A	101	P. Antler
Channa bleheri	2	EU342195	N/A	N/A	N/A	AAE1408	India	N/A	98	N/A
Channa bleheri	2	EU342196	N/A	N/A	N/A	AAE1408	India	N/A	98	N/A
Channa bleheri	3	EU924636	N/A	N/A	N/A	AAE1408	India	N/A	99	N/A
Channa bleheri	3	EU924637	N/A	N/A	N/A	AAE1408	India	N/A	99	N/A
Channa bleheri	3	EU924638	N/A	N/A	N/A	AAE1408	India	N/A	99	N/A
Channa bleheri	2	HM117182	N/A	N/A	N/A	AAE1408	India	N/A	N/A	N/A
Channa bleheri	2	HM117183	N/A	N/A	N/A	AAE1408	India	N/A	100	N/A
Channa bleheri	2	HM117184	N/A	N/A	N/A	AAE1408	India	N/A	100	N/A
Channa bleheri	2	HM117185	N/A	N/A	N/A	AAE1408	India	N/A	100	N/A
Channa bleheri	2	HM117186	N/A	N/A	N/A	AAE1408	India	N/A	100	N/A
Channa burmanica	0	MF496705	LR01199	Channa burmanica 99.85%	ACG5458	N/A	unknown, aquarium trade, Aquarium Glaser, Frankfurt, Germany	N/A	N/A	C. Kanele
Channa burmanica	0	MF496706	LR01251	Channa burmanica 100%	ACG5458	N/A	Myanmar, Putao, aquarium trade, Aquaculture Technologies, Singapore	N/A	106	H.H. Tan
Channa burmanica	0	MF496707	LR09429	Channa burmanica 99.85%	ACG5458	N/A	Myanmar	27.433 N 97.352 E	N/A	R. Britz
Channa burmanica	1	KJ937381	N/A	N/A	N/A	ACG5458	Myanmar	N/A	106	N/A
Channa cf marulius	1	KJ937378	N/A	N/A	N/A	AAC6049	unknown	N/A	N/A	N/A
Channa cf melanostigma	3	KF511545	N/A	N/A	N/A	ACH1447 new	India	N/A	N/A	N/A
Channa cf nox	0	MF496708	LR01804	Channa asiatica 100%	ACH5881	N/A	unknown, aquarium trade, Aquaculture Technologies, Singapore	N/A	48	H.H. Tan
Channa cf stewartii	1	KJ937384	N/A	N/A	N/A	AAC6053	unknown	N/A	N/A	N/A
Channa diplogramma	0	MF496709	LR01683	Channa diplogramme (sic) 98.92%	AAD7592	N/A	unknown, aquarium trade, Aquarium Glaser, Frankfurt, Germany	N/A	N/A	F. Schäfer
Channa diplogramma	2	EU342205	N/A	N/A	N/A	AAD7592	India	N/A	25	N/A
Channa diplogramma	2	EU342206	N/A	N/A	N/A	AAD7592	India	N/A	25	N/A
Channa diplogramma	2	EU342207	N/A	N/A	N/A	AAD7592	India	N/A	25	N/A
Channa diplogramma	2	EU342208	N/A	N/A	N/A	AAD7592	India	N/A	26	N/A
Channa diplogramma	2	EU342209	N/A	N/A	N/A	AAD7592	India	N/A	26	N/A
Channa diplogramma	2	EU342210	N/A	N/A	N/A	AAD7592	India	N/A	26	N/A
Channa diplogramma	1	KJ937360	N/A	N/A	N/A	AAD7592	India	N/A	N/A	N/A
Channa diplogramma	1	KJ937431	N/A	N/A	N/A	AAD7592	India	N/A	N/A	N/A
Channa diplogramma	1	KJ937445	N/A	N/A	N/A	AAD7592	India	N/A	N/A	N/A
Channa diplogramma	1	KJ937448	N/A	N/A	N/A	AAD7592	India	N/A	N/A	N/A
Channa gachua	0	MF462283	ChCh1	Channa gachua (99.02%)	ACM5826 new	N/A	India, Chunchi falls, Cauvery River System	12.351 N 77.443 E	N/A	P. Kumkar
Channa gachua	0	MF462264	ChGaAm2	Channa orientalis (99.19%)	ACX6936 new	N/A	India, Amboli/Azara, Hiranyakeshi River	16.069 N 74.091 E	N/A	P. Kumkar
Channa gachua	0	MF462265	ChGaKa1	Top Hit: No match	clade 13	N/A	India, Varul, Kadvi River	16.951 N 73.866 E	N/A	N. Dahanukar, R. Raghavan,P. Kumkar, S. Gosavi and U. Katwate
Channa gachua	0	MF462266	ChGaWB1	Channa orientalis (99.67%)	ACH0185 new	N/A	India, Kolkata, Ganga River	22.738 N 88.803 E	N/A	N. Dahanukar, P. Kumkar, S. Gosavi, U. Katwate and R. Raghavan
Channa gachua	0	MF462267	ChGaWB2	Channa orientalis (100%)	ACH0185 new	N/A	India, Kolkata, Ganga River	22.738 N 88.803 E	N/A	N. Dahanukar, P. Kumkar, S. Gosavi, U. Katwate and R. Raghavan
Channa gachua	0	MF462268	ChGaYe1	Top Hit: No match	clade 11	N/A	India, Yercaud, Cauvery River	11.783 N 78.209 E	N/A	E. Ramanujam
Channa gachua	0	MF462271	ChGN	Top Hit: No match	clade 13	N/A	India, Nagodi River	13.916 N 74.889 E	95	N. Dahanukar, P. Kumkar, S. Gosavi, U. Katwate, P. Kumkar and R. Raghavan
Channa gachua	0	MF462263	ChJF	Top Hit: No match	clade 13	N/A	India, Jog falls, Nanikatta, Sharavati River	14.237 N 74.809 E	95	N. Dahanukar, R. Raghavan, P. Kumkar, S. Gosavi, U. Katwate and P. Kumkar
Channa gachua	0	MF462269	Chkk	Channa gachua (100%)	ACM5826 new	N/A	India, Kamra Karnataka, Kali River	15.381 N 74.403 E	N/A	N. Dahanukar, S. Gosavi, U. Katwate and P. Kumkar
Channa gachua	0	MF462270	ChPuMa1	Channa orientalis (98.22%)	ABV9995	N/A	India, Malavalli, Cauvery River	12.189 N 77.106 E	N/A	R. Raghavan, N. Sood and U. Katwate
Channa gachua	0	MF462278	ChSch1	Channa stewartii (99.84%)	ACS3540 new	N/A	India, Chizami, Kon River	25.598 N 94.427 E	96	N. Dahanukar
Channa gachua	0	MF462279	ChSch2	Channa stewartii (99.84%)	ACS3540 new	N/A	India, Chizami, Kon River	25.598 N 94.427 E	N/A	N. Dahanukar
Channa gachua	0	MF462280	ChSch3	Channa stewartii (99.84%)	ACS3540 new	N/A	India, Chizami, Kon River	25.598 N 94.427 E	96	N. Dahanukar
Channa gachua	0	MF496710	LR00114	Channa orientalis (99.69%)	ACH0185 new	N/A	India, Northbengalen, Ghotiganga, aquarium trade, Aquarium Glaser, Frankfurt, Germany	N/A	N/A	F. Schäfer
Channa gachua	0	MF496711	LR01038	Channa gachua (100%)	ACP4442 new	N/A	Myanmar, Mandalay market	21.959 N 96.089 E	80	R. Britz
Channa gachua	0	MF496712	LR01040	Channa gachua (100%)	ACP4442 new	N/A	Myanmar, Dot Tha Ra Ti River upstream from Hsipaw	22.655 N 97.407 E	80	R. Britz
Channa gachua	0	MF496713	LR01043	Channa gachua (100%)	ACP4442 new	N/A	Myanmar, Hsipaw Market	22.624 N 97.300 E	80	R. Britz
Channa gachua	0	MF496714	LR01044	Channa gachua (99.53%)	ACP4442 new	N/A	Myanmar, Pathi stream of Kayin state, Thaung	19.019 N 96.592 E	81	R. Britz
Channa gachua	0	MF496715	LR01048	Channa gachua (98.9%)	ACP4442 new	N/A	Myanmar, Hmoain pool, about 9 miles southwest from Eime	16.783 N 95.067 E	N/A	R. Britz
Channa gachua	0	MF496716	LR01050	Channa gachua (99.53%)	ACP4442 new	N/A	Myanmar	N/A	81	R. Britz
Channa gachua	0	MF496717	LR01052	Channa stewartii (97.39%)	clade 27 c	N/A	Myanmar, Sarpho Gyi village, Chindwin tributary,	22.608 N 94.778 E	N/A	R. Britz
Channa gachua	0	MF496718	LR01054	Channa stewartii (97.39%)	clade 27 c	N/A	Myanmar, Sarpho Gyi village, Chindwin tributary	22.608 N 94.778 E	N/A	R. Britz
Channa gachua	0	MF496719	LR01055	Top Hit: No match	clade 26	N/A	Myanmar, Onne Baung, between Mogaung and Hopin	25.391 N 96.681 E	N/A	R. Britz
Channa gachua	0	MF496720	LR01059	Channa gachua (99.53%)	ACP4442 new	N/A	Myanmar, Yangon at fishfarm Hein Aquarium	16.866 N 96.195 E	N/A	R. Britz
Channa gachua	0	MF496721	LR01060	Channa gachua (100%)	ACP4442 new	N/A	Myanmar, Pen Long Village, Dote Hta Waddy river	22.702 N 97.527 E	83	R. Britz
Channa gachua	0	MF496722	LR01208	Channa orientalis (99.85%)	AAC6050	N/A	India, N-Bengalen/Assam, Brahmaputra, aquarium trade, Aquarium Glaser, Frankfurt, Germany	N/A	84	F. Schäfer
Channa gachua	0	MF496723	LR01210	Channa orientalis (99.69%)	AAC6050	N/A	India, Kolkata, aquarium trade, Aquarium Glaser, Frankfurt, Germany	N/A	N/A	F. Schäfer
Channa gachua	0	MF496724	LR01211	Channa orientalis (99.69%)	ACH0185 new	N/A	India, N-Bengalen, aquarium trade, Aquarium Glaser, Frankfurt, Germany	N/A	N/A	F. Schäfer
Channa gachua	0	MF496725	LR01248	Channa orientalis (99.85%)	ACH0185 new	N/A	India, N-Bengalen, E of Alipuduar, aquarium trade, Aquarium Glaser, Frankfurt, Germany	N/A	85	C. Kanele
Channa gachua	0	MF496726	LR01250	Channa gachua (100%)	ABV9993	N/A	China, Yunnan, Xishuongbanna	21.596 N 101.468 E	N/A	H.H. Tan
Channa gachua	0	MF496727	LR01252	Channa orientalis (99.85%)	ACH0185 new	N/A	India, aquarium trade, Aquaculture Technologies, Singapore	N/A	85	H.H. Tan
Channa gachua	0	MF496728	LR01253	Channa gachua (99.53%)	AAC3925	N/A	Thailand, Phuket, Kathu	N/A	N/A	H.H. Tan
Channa gachua	0	MF496729	LR01254	Top Hit: No match	clade 21	N/A	Indonesia, Anambas, Pulau Siantan	N/A	86	H.H. Tan
Channa gachua	0	MF496730	LR01256	Top Hit: No match	clade 22	N/A	Singapore, Seletar	N/A	N/A	H.H. Tan
Channa gachua	0	MF496731	LR01287	Channa gachua (98.92%)	ABV9994	N/A	Vietnam, Duc My	N/A	N/A	T. Moritz
Channa gachua	0	MF496732	LR01294	Channa gachua (98.29%)	ACM5826 new	N/A	Myanmar, Karen	N/A	N/A	M. Kottelat
Channa gachua	0	MF496733	LR01346	Top Hit: No match	clade 11	N/A	Sri Lanka, aquarium trade Germany, store name unknown	N/A	87	G. Ott
Channa gachua	0	MF496734	LR01436	Channa gachua (99.08%)	ABV9996	N/A	unknown, aquarium trade, Aquarium Glaser, Frankfurt, Germany	N/A	N/A	C. Kanele
Channa gachua	0	MF496735	LR01445	Channa gachua (99.39%)	ACQ3951 new	N/A	Indonesia, Java, Bogor, aquarium trade, Aquarium Glaser, Frankfurt, Germany	N/A	N/A	C. Kanele
Channa gachua	0	MF496736	LR01450	Channa orientalis (99.85%)	AAC6050	N/A	India, Assam, Dibrugarh, aquarium trade, Aquarium Glaser, Frankfurt, Germany	N/A	N/A	C. Kanele
Channa gachua	0	MF496737	LR01551	Top Hit: No match	clade 23	N/A	Thailand, Mae Ping, Chao Phraya	19.271 N 98.939 E	N/A	J. Bohlen
Channa gachua	0	MF496738	LR01559	Channa gachua (98.92%)	ABV9994	N/A	Vietnam, Srepok River, Krong Na market, near Yok Don National Park	12.880 N 107.804 E	N/A	H.H. Tan
Channa gachua	0	MF496739	LR01560	Channa gachua (99.23%) (d)	ABV9994 (e)	N/A	Vietnam, Srepok River, Ban Don, Dak Min Lake, Yok Don National Park	12.938 N 107.799 E	N/A	H.H. Tan
Channa gachua	0	MF496740	LR01561	Top Hit: No match	clade 24	N/A	Vietnam, Suoi Lanh, Ba Na foothills	16.011 N 108.044 E	N/A	H.H. Tan
Channa gachua	0	MF496741	LR01587	Channa gachua (98.62%)	ABV9994	N/A	China, Guangxi province	N/A	N/A	H.H. Tan
Channa gachua	0	MF496742	LR01588	Channa gachua (98.92%)	ABV9994	N/A	China, Hainan province, Baoting	N/A	N/A	H.H. Tan
Channa gachua	0	MF496743	LR01604	Channa orientalis (99.39%)	ACH0185 new	N/A	India, Phadhya Pradesh, Bhopal, fish market	23.245 N 77.433 E	N/A	N/A
Channa gachua	0	MF496744	LR01605	Channa orientalis (99.85%)	ACH0185 new	N/A	India, Phadhya Pradesh, Bhopal, fish market	23.245 N 77.433 E	N/A	N/A
Channa gachua	0	MF496745	LR02115	Channa gachua (99.69%)	ACP4442 new	N/A	Myanmar, small forest stream near Myeik	12.413 N 98.698 E	N/A	R. Britz
Channa gachua	0	MF496746	LR02140	Channa gachua (97.98%)	clade 29 (f)	N/A	Myanmar, Htinn Chaung	21.456 N 94.244 E	88	R. Britz
Channa gachua	0	MF496747	LR02146	Channa gachua (97.98%)	clade 29 (f)	N/A	Myanmar, Chi Chaung, near Chi Chaung bridge	21.354 N 93.935 S	88	R. Britz
Channa gachua	0	MF496748	LR02149	Channa gachua (98.14%)	clade 29 (f)	N/A	Myanmar, Pane Chaung	21.296 N 94.133 S	N/A	R. Britz
Channa gachua	0	MF496749	LR02150	Channa gachua (100%)	ACP4442 new	N/A	Myanmar, Paik Swel Chaung	21.011 N 94.673 S	80	R. Britz
Channa gachua	0	MF496750	LR02153	Channa gachua (97.85%)	ACS3403 new	N/A	Myanmar, Sin Khon Tai Chaung	19.862 N 94.140 E	89	R. Britz
Channa gachua	0	MF496751	LR02162	Channa gachua (98.31%)	ACS3403 new	N/A	Myanmar, Ingyin Chaung, Myay Pon Tsp	19.984 N 93.687 E	N/A	R. Britz
Channa gachua	0	MF496752	LR02174	Channa gachua (98.31%)	ACS3403 new	N/A	Myanmar, Laymyo Chaung around Sinke village	20.752 N 93.269 S	90	R. Britz
Channa gachua	0	MF496753	LR02177	Channa gachua (98.31%)	ACS3403 new	N/A	Myanmar, Laymyo Chaung around Sinke village	20.752 N 93.269 S	90	R. Britz
Channa gachua	0	MF496754	LR02194	Channa gachua (99.22%)	ACP4442 new	N/A	Myanmar, Mee Chaung	20.002 N 93.788 E	91	R. Britz
Channa gachua	0	MF496755	LR02201	Channa gachua (99.22%)	ACP4442 new	N/A	Myanmar, Pyin Chaung	19.915 N 94.506 E	91	R. Britz
Channa gachua	0	MF496756	LR02243	Channa gachua (99.84%)	ACP4442 new	N/A	Myanmar, Pin Chaung	20.502 N 94.897 E	N/A	R. Britz
Channa gachua	0	MF496757	LR02279	Channa gachua (99.38%)	ABV9994	N/A	Thailand, Ubon Thani, aquarium trade, Aquarium Glaser, Frankfurt, Germany	N/A	92	P. Antler
Channa gachua	0	MF496758	LR02282	Channa orientalis (99.39%)	ACH0185 new	N/A	unknown, aquarium trade, Aquarium Glaser, Frankfurt, Germany	N/A	N/A	P. Antler
Channa gachua	0	MF496759	LR02294	Channa gachua (99.69%)	AAC3925	N/A	Thailand, Khao Lak, aquarium trade, Aquarium Glaser, Frankfurt, Germany	N/A	N/A	P. Antler
Channa gachua	0	MF496760	LR02296	Channa gachua (99.38%)	AAC3925	N/A	Thailand, Koh Chang, aquarium trade, Aquarium Glaser, Frankfurt, Germany	N/A	N/A	P. Antler
Channa gachua	0	MF496761	LR02299	Channa orientalis (99.39%)	AAC6050	N/A	unknown, aquarium trade, Aquarium Glaser, Frankfurt, Germany	N/A	N/A	P. Antler
Channa gachua	0	MF496762	LR02310	Top Hit: No match	clade 11	N/A	unknown, aquarium trade, Aquarium Glaser, Frankfurt, Germany	N/A	87	P. Antler
Channa gachua	0	MF496763	LR02355	Top Hit: No match	clade 23	N/A	Thailand, Huai Mae Tae	19.551 N 98.686 E	N/A	J. Bohlen
Channa gachua	0	MF496764	LR02375	Channa gachua (100%)	AAC3925	N/A	Thailand, PhangNga	8.538 N 98.566 E	93	J. Bohlen
Channa gachua	0	MF496765	LR02437	Channa gachua (97.54%)	ACI8494 new	N/A	Laos PDR, Khammouan Province, Nam Kading basin	N/A	N/A	H.H. Tan
Channa gachua	0	MF496766	LR02438	Channa gachua (99.38%)	ABV9994	N/A	Laos PDR, Khammouan Province, Mahaxai District, Kaeng Kann	N/A	92	H.H. Tan
Channa gachua	0	MF496767	LR02450	Top Hit: No match	clade 25	N/A	Indonesia, Kalimantan Tengah, Katingan basin	N/A	N/A	H.H. Tan
Channa gachua	0	MF496768	LR02487	Channa gachua (100%)	ACP4442 new	N/A	unknown, aquarium trade, Aquarium Glaser, Frankfurt, Germany	N/A	80	P. Antler
Channa gachua	0	MF496769	LR02489	Channa gachua (100%)	AAC3925	N/A	unknown, aquarium trade, Aquarium Glaser, Frankfurt, Germany	N/A	93	P. Antler
Channa gachua	0	MF496770	LR02490	Channa gachua (100%)	ACP4442 new	N/A	unknown, aquarium trade, Aquarium Glaser, Frankfurt, Germany	N/A	80	P. Antler
Channa gachua	0	MF496771	LR02609	Channa gachua (98.91%)	ACM5826 new	N/A	unknown, aquarium trade, Aquarium Glaser, Frankfurt, Germany	N/A	N/A	R. Britz
Channa gachua	0	MF496772	LR02624	Channa gachua (98.59%)	ACP4442 new	N/A	China, Hong Kong	N/A	N/A	T. Nip
Channa gachua	0	MF496773	LR02632	Channa orientalis (99.85%)	ACA9095	N/A	Bangladesh, fish market	N/A	N/A	R.L. Mayden
Channa gachua	0	MF496774	LR02637	Channa orientalis (99.69%)	ACA9095	N/A	Bangladesh, fish market	N/A	N/A	R.L. Mayden
Channa gachua	0	MF496775	LR02644	Channa orientalis (100%)	ACH0185 new	N/A	Bangladesh, Savar	N/A	94	R.L. Mayden
Channa gachua	0	MF496776	LR02651	Channa gachua (99.37%)	ACP4442 new	N/A	Myanmar, Wagadake Chaung	17.505 N 96.530 E	N/A	R. Britz
Channa gachua	0	MF496777	LR02657	Channa gachua (100%)	ACP4442 new	N/A	Myanmar, Pin Tauk waterfall	21.442 N 99.581 E	80	R. Britz
Channa gachua	0	MF496778	LR02659	Channa gachua (100%)	ACP4442 new	N/A	Myanmar, Nam Aw Chaung	21.278 N 99.540 E	80	R. Britz
Channa gachua	0	MF496779	LR02665	Channa gachua (100%)	ACP4442 new	N/A	Myanmar, Buwa Chaung	N/A	N/A	R. Britz
Channa gachua	0	MF496780	LR02668	Top Hit: No match	clade 28	N/A	Myanmar, Tanai Lay mile Chaung	N/A	N/A	R. Britz
Channa gachua	0	MF496781	LR02671	Channa gachua (100%)	ACP4442 new	N/A	Myanmar, Buwa Chaung	N/A	83	R. Britz
Channa gachua	0	MF496782	LR02681	Channa orientalis (100%)	ACH0185 new	N/A	Nepal	26.645 N 88.162 E	94	R.L. Mayden and K. Conway
Channa gachua	0	MF496783	LR02682	Channa orientalis (99.85%)	ACH0185 new	N/A	Nepal	26.645 N 88.162 E	N/A	R.L. Mayden and K. Conway
Channa gachua	0	MF496784	LR02684	Channa orientalis (100%)	ACH0185 new	N/A	Nepal, Jhapa	26.640 N 87.927 E	94	R.L. Mayden and K. Conway
Channa gachua	0	MF496785	LR02685	Channa orientalis (99.69%)	ACH0185 new	N/A	Nepal, Bardiya	28.633 N 81.275 E	N/A	R.L. Mayden and K. Conway
Channa gachua	0	MF496786	LR02686	Channa orientalis (99.85%)	ACH0185 new	N/A	Nepal, Bardiya	28.633 N 81.275 E	85	R.L. Mayden and K. Conway
Channa gachua	0	MF496787	LR02687	Channa orientalis (99.69%)	ACH0185 new	N/A	Nepal, Jhapa	26.645 N 88.162 E	N/A	R.L. Mayden and K. Conway
Channa gachua	0	MF496788	LR04720	Top Hit: No match	clade 21	N/A	Indonesia, Anambas, Pulau Siantan	N/A	86	H.H. Tan
Channa gachua	0	MF496789	LR04759	Channa gachua (100%)	ACP4442 new	N/A	China	N/A	80	J. Bohlen
Channa gachua	0	MF496790	LR04766	Channa gachua (100%)	ACP4442 new	N/A	China	N/A	80	J. Bohlen
Channa gachua	0	MF496791	LR05574	Channa gachua (100%)	ACP4442 new	N/A	Myanmar, Kyeing taung, fish market	21.292 N 99.608 E	80	R. Britz
Channa gachua	0	MF496792	LR06575	Channa gachua (97.85%)	ACS3403 new	N/A	Myanmar, Kyeing taung, fish market	21.292 N 99.608 E	89	R. Britz
Channa gachua	0	MF496793	LR06614	Channa gachua (97.70%)	ACS3403 new	N/A	Myanmar, North Stream, Kyuk Tan village	18.045 N 94.494 E	N/A	R. Britz
Channa gachua	0	MF496794	LR08357	Channa gachua (99.22%)	AAC3925	N/A	Vietnam, Phu Quoc island	10.305 N 103.953 E	N/A	L. Rüber and S. Lavoué
Channa gachua	0	MF496795	LR08997	Channa orientalis (99.85%)	ACH0185 new	N/A	unknown, aquarium trade, Aquarium Glaser, Frankfurt, Germany		N/A	P. Antler
Channa gachua	0	MF496796	LR09374	Top Hit: No match	clade 28	N/A	Myanmar	25.098 N 96.288 E	N/A	R. Britz
Channa gachua	0	MF496797	LR09409	Top Hit: No match	clade 26	N/A	Myanmar	25.353 N 97.434 E	N/A	R. Britz
Channa gachua	0	MF496798	LR12645	Channa orientalis (99.85%)	AAC6050	N/A	unknown, aquarium trade, Aquarium Glaser, Frankfurt, Germany	N/A	84	R. Britz
Channa gachua	3	KM272635	N/A	Channa gachua (100%)	ABA8489	N/A	India	N/A	N/A	N/A
Channa gachua	3	KJ183108	N/A	Channa orientalis (99.18%)	ACH0185 new	N/A	India	N/A	N/A	N/A
Channa gachua	2	EU342197	N/A	N/A	N/A	AAC3928	India	N/A	73	N/A
Channa gachua	3	EU342198	N/A	N/A	N/A	AAC3928	India	N/A	73	N/A
Channa gachua	2	HM117187	N/A	N/A	N/A	ACB8348	India	N/A	74	N/A
Channa gachua	2	HM117188	N/A	N/A	N/A	ACB8348	India	N/A	N/A	N/A
Channa gachua	2	HM117189	N/A	N/A	N/A	ACB8348	India	N/A	74	N/A
Channa gachua	2	HM117190	N/A	N/A	N/A	ACB8348	India	N/A	74	N/A
Channa gachua	2	HM117191	N/A	N/A	N/A	ACB8348	India	N/A	74	N/A
Channa gachua	3	KJ847092	N/A	N/A	N/A	ACS3403 new	India	N/A	75	N/A
Channa gachua	3	KJ847093	N/A	N/A	N/A	ACS3403 new	India	N/A	75	N/A
Channa gachua	3	KJ847094	N/A	N/A	N/A	ACS3403 new	India	N/A	75	N/A
Channa gachua	3	KJ847095	N/A	N/A	N/A	ACS3403 new	India	N/A	75	N/A
Channa gachua	3	KJ847096	N/A	N/A	N/A	ACS3403 new	India	N/A	75	N/A
Channa gachua	3	KJ847097	N/A	N/A	N/A	ACS3403 new	India	N/A	75	N/A
Channa gachua	3	KJ847098	N/A	N/A	N/A	ACS3403 new	India	N/A	75	N/A
Channa gachua	3	KJ847099	N/A	N/A	N/A	ACS3403 new	India	N/A	76	N/A
Channa gachua	3	KJ847100	N/A	N/A	N/A	ACS3403 new	India	N/A	76	N/A
Channa gachua	3	KJ847101	N/A	N/A	N/A	ACS3403 new	India	N/A	N/A	N/A
Channa gachua	1	KJ937393	N/A	N/A	N/A	AAC3928	India	N/A	N/A	N/A
Channa gachua	2	HM345938	N/A	N/A	N/A	ACB7510	Indonesia	N/A	N/A	N/A
Channa gachua	2	HM345939	N/A	N/A	N/A	ACB7510	Indonesia	N/A	N/A	N/A
Channa gachua	1	KJ937339	N/A	N/A	N/A	AAC3925	Myanmar	N/A	77	N/A
Channa gachua	1	KJ937365	N/A	N/A	N/A	AAC3925	Myanmar	N/A	77	N/A
Channa gachua	1	KJ937367	N/A	N/A	N/A	AAC3926	Myanmar	N/A	N/A	N/A
Channa gachua	1	KJ937435	N/A	N/A	N/A	AAC3925	Myanmar	N/A	77	N/A
Channa gachua	1	KJ937342	N/A	N/A	N/A	ABV9993	Thailand	N/A	N/A	N/A
Channa gachua	1	KJ937353	N/A	N/A	N/A	AAC3927	Thailand	N/A	N/A	N/A
Channa gachua	1	KJ937358	N/A	N/A	N/A	ABV9996	Thailand	N/A	N/A	N/A
Channa gachua	1	KJ937359	N/A	N/A	N/A	AAC3925	Thailand	N/A	77	N/A
Channa gachua	1	KJ937361	N/A	N/A	N/A	AAC3927	Thailand	N/A	78	N/A
Channa gachua	1	KJ937368	N/A	N/A	N/A	AAC3927	Thailand	N/A	N/A	N/A
Channa gachua	1	KJ937370	N/A	N/A	N/A	ABV9969	Thailand	N/A	N/A	N/A
Channa gachua	1	KJ937404	N/A	N/A	N/A	AAC3925	Thailand	N/A	77	N/A
Channa gachua	1	KJ937423	N/A	N/A	N/A	AAC3927	Thailand	N/A	78	N/A
Channa gachua	1	KJ937429	N/A	N/A	N/A	ABV9994	Thailand	N/A	N/A	N/A
Channa gachua	1	KJ937456	N/A	N/A	N/A	AAC3927	Thailand	N/A	78	N/A
Channa gachua	3	KP263439	N/A	N/A	N/A	ABV9993	Thailand	N/A	79	N/A
Channa gachua	3	KP263440	N/A	N/A	N/A	ABV9993	Thailand	N/A	79	N/A
Channa gachua	3	KP263441	N/A	N/A	N/A	ABV9993	Thailand	N/A	79	N/A
Channa gachua	3	KP263442	N/A	N/A	N/A	ABV9993	Thailand	N/A	79	N/A
Channa gachua	1	KJ937363	N/A	N/A	N/A	AAC3925	unknown	N/A	77	N/A
Channa gachua	1	KJ937366	N/A	N/A	N/A	AAC3925	unknown	N/A	77	N/A
Channa harcourtbutleri	0	MF496799	LR00046	Channa gachua (99.84%)	AAC3926	N/A	Myanmar, Inle Lake, aquarium trade	N/A	N/A	R. Britz
Channa harcourtbutleri	0	MF496800	LR01255	Channa gachua (100%)	AAC3926	N/A	Myanmar, Inle Lake	20.580 N 96.939 E	114	H.H. Tan
Channa harcourtbutleri	0	MF496804	LR02286	Channa gachua (100%)	AAC3926	N/A	Myanmar, Inle Lake, aquarium trade, Aquarium Glaser, Frankfurt, Germany	N/A	114	P. Antler
Channa harcourtbutleri	0	MF496801	LR02423	Channa gachua (100%)	AAC3926	N/A	unknown, aquarium trade, Aquarium Glaser, Frankfurt, Germany	N/A	114	F. Schäfer
Channa harcourtbutleri	0	MF496805	LR02660	Channa gachua (100%)	AAC3926	N/A	Myanmar	20.360 N 96.736 E	114	R. Britz
Channa harcourtbutleri	0	MF496806	LR02662	Channa gachua (100%)	AAC3926	N/A	Myanmar, Lake Inle	N/A	114	R. Britz
Channa harcourtbutleri	0	MF496807	LR02663	Channa gachua (100%)	AAC3926	N/A	Myanmar, Inn Khaung-Chaung between Aung Ban and Heho Chaung	N/A	114	R. Britz
Channa harcourtbutleri	0	MF496808	LR02664	Channa gachua (100%)	AAC3926	N/A	Myanmar, Inn Khaung-Chaung between Aung Ban and Heho Chaung	N/A	114	R. Britz
Channa harcourtbutleri	0	MF496809	LR02672	Channa gachua (100%)	AAC3926	N/A	Myanmar, Mezalun	19.940 N 96.945 E	114	R. Britz
Channa harcourtbutleri	0	MF496810	LR02674	Channa gachua (99.84%)	AAC3926	N/A	Myanmar, Naung Daw Chaung	20.360 N 96.736 E	N/A	R. Britz
Channa harcourtbutleri	0	MF496802	LR04711	Channa gachua (100%)	AAC3926	N/A	unknown, aquarium trade, Aquarium Glaser, Frankfurt, Germany	N/A	114	R. Britz
Channa harcourtbutleri	0	MF496803	LR04712	Channa gachua (100%)	AAC3926	N/A	unknown, aquarium trade, Aquarium Glaser, Frankfurt, Germany	N/A	114	R. Britz
Channa lucius	0	MF496811	LR01201	Channa lucius (99.85%)	ABW0051	N/A	Thailand, Bangkok, Bung Sam Lan, aquarium trade, Aquarium Glaser, Frankfurt, Germany	N/A	N/A	C. Kanele
Channa lucius	0	MF496812	LR02289	Top Hit: No match	clade 03	N/A	Thailand, Khao Sok, aquarium trade, Aquarium Glaser, Frankfurt, Germany	N/A	11	P. Antler
Channa lucius	0	MF496813	LR02304	Top Hit: No match	clade 03	N/A	Thailand, Khao Sok, aquarium trade, Aquarium Glaser, Frankfurt, Germany	N/A	11	P. Antler
Channa lucius	0	MF496814	LR02428	Top Hit: No match	clade 02	N/A	Malaysia, Borneo, Sarawak, Bau, aquarium trade, Aquarium Glaser, Frankfurt, Germany	N/A	10	C. Kanele
Channa lucius	0	MF496815	LR02431	Channa lucius (98.92%)	ABW0051	N/A	Brunei, Belait, Anduki	N/A	N/A	H.H. Tan
Channa lucius	0	MF496816	LR02434	Channa lucius (98.16%)	ABW0051	N/A	Indonesia, Borneo, Kalimantan Timur, Pari, Mahakam	N/A	N/A	H.H. Tan
Channa lucius	0	MF496817	LR02435	Top Hit: No match	clade 02	N/A	Malaysia, Sarawak, Bintulu, Ulu Kakus, Tatau River basin	N/A	N/A	H.H. Tan
Channa lucius	0	MF496818	LR02439	Channa lucius (99.54%)	AAW6833	N/A	Malaysia, South of Pahang	N/A	N/A	H.H. Tan
Channa lucius	0	MF496819	LR02447	Top Hit: No match	clade 02	N/A	Indonesia, Borneo, Kalimantan Timur, Kayan, Data Dian	N/A	N/A	H.H. Tan
Channa lucius	0	MF496820	LR03756	Channa lucius (99.54%)	AAW6833	N/A	Malaysia, Peninsular Malaysia	2.875 N 103.286 E	N/A	L. Rüber and S. Lavoué
Channa lucius	0	MF496821	LR03783	Channa lucius (100%)	AAW6833	N/A	Malaysia, Peninsular Malaysia	5.079 N 100.722 E	N/A	L. Rüber and S. Lavoué
Channa lucius	0	MF496822	LR03812	Channa lucius (99.54%)	AAW6833	N/A	Malaysia, Peninsular Malaysia	1.493 N 103.454 E	N/A	L. Rüber and S. Lavoué
Channa lucius	0	MF496823	LR04718	Channa lucius (99.31%)	AAW6833	N/A	Indonesia, Sumatra, Aceh	N/A	N/A	H.H. Tan
Channa lucius	0	MF496824	LR05546	Channa lucius (99.08%)	AAW6833	N/A	Malaysia, Peninsular Malaysia	4.276 N 103.346 E	N/A	L. Rüber and S. Lavoué
Channa lucius	0	MF496825	LR08330	Top Hit: No match	clade 02	N/A	Malaysia, Borneo, Sarawak	1.624 N 109.886 E	10	L. Rüber and S. Lavoué
Channa lucius	0	MF496826	LR10221	Channa lucius (99.23%)	ABW0051	N/A	Indonesia, Belitung Island	2.826 S 107.851 E	N/A	L. Rüber, S. Sauri & R.K. Hadiaty
Channa lucius	0	MF496827	LR11534	Top Hit: No match	clade 02	N/A	Indonesia, Borneo	1.700 S 111.106 E	N/A	L. Rüber, E. Adamson, S. Sauri and R.K. Hadiaty
Channa lucius	0	MF496828	LR13062	Channa lucius (98.31%)	ABW0051	N/A	Indonesia, Borneo, Tamiang Layang fish market	2.111 S 115.153 E	N/A	L. Rüber, E. Adamson, S. Sauri and R.K. Hadiaty
Channa lucius	0	MF496829	LR13085	Channa lucius (98.77%)	ABW0051	N/A	Indonesia, Borneo, Palagkaraya fish market	2.216 S 113.914 E	13	L. Rüber, E. Adamson, S. Sauri and R.K. Hadiaty
Channa lucius	0	MF496830	LR13101	Channa lucius (98.77%)	ABW0051	N/A	Indonesia, Borneo, Sampit fish market	2.539 S 112.959 E	13	L. Rüber, E. Adamson, S. Sauri and R.K. Hadiaty
Channa lucius	0	MF496831	LR13139	Channa lucius (98.31%)	ABW0051	N/A	Indonesia, Borneo, Ampah fish market	1.799 S 115.151 E	N/A	L. Rüber, E. Adamson, S. Sauri and R.K. Hadiaty
Channa lucius	0	MF496832	LR13227	Top Hit: No match	clade 02	N/A	Indonesia, Borneo, Ketapang, fish market	1.814 S 109.961 E	N/A	L. Rüber, E. Adamson, S. Sauri and R.K. Hadiaty
Channa lucius	3	JF781234	N/A	Channa lucius (100%)	AAW6833	N/A	Malaysia	N/A	N/A	N/A
Channa lucius	1	KJ937385	N/A	N/A	N/A	AAW6833	Malaysia	N/A	N/A	N/A
Channa lucius	1	KJ937389	N/A	N/A	N/A	ABW0051	Malaysia	N/A	N/A	N/A
Channa lucius	1	KJ937399	N/A	N/A	N/A	ABW0051	Malaysia	N/A	12	N/A
Channa lucius	1	KJ937430	N/A	N/A	N/A	ABW0051	Malaysia	N/A	12	N/A
Channa lucius	1	KJ937397	N/A	N/A	N/A	ABW0051	Thailand	N/A	N/A	N/A
Channa lucius	1	KJ937433	N/A	N/A	N/A	ABW0051	Thailand	N/A	N/A	N/A
Channa lucius	3	KM213042	N/A	N/A	N/A	ABW0051	unknown	N/A	N/A	N/A
Channa maculata	0	MF496833	LR01367	Channa maculata (100%)	ABW0048	N/A	USA, Hawai, Oahu	N/A	15	L. Koch
Channa maculata	0	MF496834	LR01567	Channa maculata (100%)	ABW0048	N/A	China, Guangdong province	N/A	15	H.H. Tan
Channa maculata	0	MF496835	LR01568	Channa maculata (100%)	ABW0048	N/A	China, Guangdong province	N/A	15	H.H. Tan
Channa maculata	0	MF496836	LR02298	Channa maculata (100%)	ABW0048	N/A	unknown, aquarium trade, Aquarium Glaser, Frankfurt, Germany	N/A	15	P. Antler
Channa maculata	1	KJ937386	N/A	N/A	N/A	ABW0048	Canada	N/A	14	N/A
Channa maculata	2	KC819601	N/A	N/A	N/A	ABW0048	China	N/A	14	N/A
Channa maculata	1	KJ937400	N/A	N/A	N/A	ABW0048	USA	N/A	14	N/A
Channa maculata	1	KJ937459	N/A	N/A	N/A	ABW0048	Vietnam	N/A	N/A	N/A
Channa marulioides	0	MF496837	LR01257	Channa cf. marulius (100%)	AAC6049	N/A	Indonesia, Sumatra, Jambi	N/A	37	H.H. Tan
Channa marulioides	0	MF496838	LR01684	Channa cf. marulius (100%)	AAC6049	N/A	unknown, aquarium trade, Aquarium Glaser, Frankfurt, Germany	N/A	37	F. Schäfer
Channa marulioides	0	MF496839	LR02050	Channa cf. marulius (100%)	AAC6049	N/A	Malaysia, Tenmengor Reservoir	N/A	37	J-F. Helias
Channa marulioides	0	MF496840	LR02295	Channa cf. marulius (100%)	AAC6049	N/A	unknown, aquarium trade, Aquarium Glaser, Frankfurt, Germany	N/A	37	P. Antler
Channa marulioides	0	MF496841	LR02488	Channa cf. marulius (100%)	AAC6049	N/A	unknown, aquarium trade, Aquarium Glaser, Frankfurt, Germany	N/A	37	P. Antler
Channa marulius	0	MF496842	LR00129	Channa marulius (100%)	ABA8625 new	N/A	India, West Bengal, aquarium trade, Aquarium Glaser, Frankfurt, Germany	N/A	38	F. Schäfer
Channa marulius	0	MF496843	LR01037	Channa marulius (97.84%)	ABW0012	N/A	Myanmar, Mandalay market	21.959 N 96.089 E	N/A	R. Britz
Channa marulius	0	MF496844	LR01200	Channa marulius (100%)	ABA8625 new	N/A	India, N-Bengalen, E of Alipuduar, aquarium trade, Aquarium Glaser, Frankfurt, Germany	N/A	38	C. Kanele
Channa marulius	0	MF496845	LR01437	Channa marulius (99.85%)	ABA8625 new	N/A	India, Andra Pradesh, aquarium trade, Aquarium Glaser, Frankfurt, Germany	N/A	N/A	C. Kanele
Channa marulius	0	MF496846	LR01603	Channa marulius (100%)	ABA8625 new	N/A	India, Phadhya Pradesh, Bhopal, fish market	23.245 N 77.433 E	N/A	N/A
Channa marulius	0	MF496847	LR01608	Channa marulius (99.84%)	ABA8625 new	N/A	India, Andra Pradesh, Vijayawada, fish market	16.506 N 80.647 E	N/A	N/A
Channa marulius	0	MF496848	LR02263	Channa marulius (99.54%)	ABA8625 new	N/A	unknown, aquarium trade, Aquarium Glaser, Frankfurt, Germany	N/A	N/A	R. Britz
Channa marulius	0	MF496849	LR02301	Channa marulius (99.85%)	ABA8625 new	N/A	India, Bengalen, aquarium trade, Aquarium Glaser, Frankfurt, Germany	N/A	N/A	P. Antler
Channa marulius	0	MF496850	LR02311	Channa marulius (100%) (gg)	clade 04	N/A	unknown, aquarium trade, Aquarium Glaser, Frankfurt, Germany	N/A	46	P. Antler
Channa marulius	0	MF496851	LR02444	Channa marulius (100%) (gg)	clade 04	N/A	Laos PDR	N/A	46	H.H. Tan
Channa marulius	0	MF496852	LR06591	Channa marulius (99.69%)	ABA8625 new	N/A	Myanmar, Taung Goke Chaung	18.843 N 94.344 E	N/A	R. Britz
Channa marulius	3	JX983244	N/A	Channa marulius (100%)	ABA8625 new	N/A	India, Madhya Pradesh, Maheshwar, Narmada river, Maheshwar ghat	N/A	N/A	N/A
Channa marulius	3	JX260840	N/A	Channa marulius (100%)	ABA8625 new	N/A	India, Maharashtra, Vishnupuri Dam	N/A	N/A	N/A
Channa marulius	3	JX260841	N/A	Channa marulius (100%)	ABA8625 new	N/A	India, Maharashtra, Vishnupuri Dam	N/A	N/A	N/A
Channa marulius	3	JX983243	N/A	Channa marulius (97.39%)	ABA8625 new	N/A	India, Madhya Pradesh, Maheshwar, Narmada river, Maheshwar ghat	N/A	N/A	N/A
Channa marulius	3	KF430019	N/A	Channa striata (100%)	ACB7973	N/A	India	N/A	41	N/A
Channa marulius	1	KJ937369	N/A	N/A	N/A	ABW0012	Canada	N/A	44	N/A
Channa marulius	3	FJ459472	N/A	N/A	N/A	ACB7973	India	N/A	40	N/A
Channa marulius	3	FJ459473	N/A	N/A	N/A	ACB7973	India	N/A	40	N/A
Channa marulius	3	FJ459474	N/A	N/A	N/A	ACB7973	India	N/A	N/A	N/A
Channa marulius	3	FJ459475	N/A	N/A	N/A	ACB7973	India	N/A	40	N/A
Channa marulius	3	KF511552	N/A	N/A	N/A	ABA8625 new	India	N/A	N/A	N/A
Channa marulius	3	KJ847102	N/A	N/A	N/A	ABA8625 new	India	N/A	42	N/A
Channa marulius	3	KJ847103	N/A	N/A	N/A	ABA8625 new	India	N/A	42	N/A
Channa marulius	3	KJ847104	N/A	N/A	N/A	ABA8625 new	India	N/A	42	N/A
Channa marulius	3	KJ847105	N/A	N/A	N/A	ABA8625 new	India	N/A	42	N/A
Channa marulius	3	KJ847106	N/A	N/A	N/A	ABA8625 new	India	N/A	42	N/A
Channa marulius	3	KJ847107	N/A	N/A	N/A	ABA8625 new	India	N/A	42	N/A
Channa marulius	3	KJ847108	N/A	N/A	N/A	ABA8625 new	India	N/A	42	N/A
Channa marulius	3	KJ847109	N/A	N/A	N/A	ABA8625 new	India	N/A	42	N/A
Channa marulius	3	KJ847110	N/A	N/A	N/A	ABA8625 new	India	N/A	42	N/A
Channa marulius	3	KJ847111	N/A	N/A	N/A	ABA8625 new	India	N/A	N/A	N/A
Channa marulius	3	KJ847112	N/A	N/A	N/A	ABA8625 new	India	N/A	N/A	N/A
Channa marulius	3	KJ847113	N/A	N/A	N/A	ABA8625 new	India	N/A	N/A	N/A
Channa marulius	3	KJ847114	N/A	N/A	N/A	ABA8625 new	India	N/A	N/A	N/A
Channa marulius	3	KJ847115	N/A	N/A	N/A	ABA8625 new	India	N/A	N/A	N/A
Channa marulius	3	KJ847116	N/A	N/A	N/A	ABA8625 new	India	N/A	N/A	N/A
Channa marulius	3	AB968638	N/A	N/A	N/A	ABA8625 new	unknown	N/A	38	N/A
Channa marulius	1	KJ937352	N/A	N/A	N/A	ABW0012	USA	N/A	44	N/A
Channa marulius	1	KJ937407	N/A	N/A	N/A	ABW0012	USA	N/A	44	N/A
Channa marulius	1	KJ937410	N/A	N/A	N/A	ABW0012	USA	N/A	44	N/A
Channa marulius	1	KJ937419	N/A	N/A	N/A	ABW0012	USA	N/A	44	N/A
Channa marulius	1	KJ937432	N/A	N/A	N/A	ABW0012	USA	N/A	44	N/A
Channa marulius	1	KJ937440	N/A	N/A	N/A	ABW0012	USA	N/A	44	N/A
Channa melasoma	0	MF496853	LR00001	Channa melasoma (99.85%)	ABW1864	N/A	unknown, aquarium trade, Aquarium Glaser, Frankfurt, Germany	N/A	50	R. Britz
Channa melasoma	0	MF496854	LR01575	Channa melasoma (99.07%)	ABW1864	N/A	Singapore, aquarium trade, Aquaculture Technologies, Singapore	N/A	51	H.H. Tan
Channa melasoma	0	MF496855	LR01576	Channa melasoma (98.77%)	ABW1864	N/A	Singapore, aquarium trade, Aquaculture Technologies, Singapore	N/A	N/A	H.H. Tan
Channa melasoma	0	MF496856	LR01589	Channa melasoma (98.61%)	ABW1864	N/A	Singapore, Nee Soon swampforest	N/A	N/A	H.H. Tan
Channa melasoma	0	MF496857	LR02271	Channa melasoma (99.07%)	ABW1864	N/A	unknown, aquarium trade, Aquarium Glaser, Frankfurt, Germany	N/A	51	C. Kanele
Channa melasoma	0	MF496858	LR02291	Channa melasoma (99.07%)	ABW1864	N/A	unknown, aquarium trade, Aquarium Glaser, Frankfurt, Germany	N/A	51	P. Antler
Channa melasoma	0	MF496859	LR02426	Channa melasoma (99.07%)	ABW1864	N/A	Malaysia, Borneo, Sarawak, Lundu, aquarium trade, Aquarium Glaser, Frankfurt, Germany	N/A	N/A	C. Kanele
Channa melasoma	0	MF496860	LR02449	Channa melasoma (99.85%)	ABW1864	N/A	Malaysia, Johor, Mawai area	N/A	50	H.H. Tan
Channa melasoma	1	KJ937380	N/A	N/A	N/A	ABW1864	Singapore	N/A	N/A	N/A
Channa micropeltes	0	MF496861	LR00167	Channa micropeltes (100%)	AAD2426	N/A	unknown, aquarium trade, Aquarium Glaser, Frankfurt, Germany	N/A	30	F. Schäfer
Channa micropeltes	0	MF496862	LR02051	Channa micropeltes (99.54%)	ACS5422 new	N/A	Malaysia, Tenmengor Reservoir	N/A	27	J-F. Helias
Channa micropeltes	0	MF496863	LR02052	Channa micropeltes (99.54%)	ACS5422 new	N/A	Malaysia, Tenmengor Reservoir	N/A	27	J-F. Helias
Channa micropeltes	0	MF496864	LR02422	Channa micropeltes (100%)	AAD2426	N/A	unknown, aquarium trade, Aquarium Glaser, Frankfurt, Germany	N/A	30	F. Schäfer
Channa micropeltes	0	MF496865	LR02442	Channa micropeltes (100%)	AAD2426	N/A	Vietnam, Srepok, Bo stream	N/A	30	H.H. Tan
Channa micropeltes	0	MF496866	LR02445	Channa micropeltes (100%)	AAD2426	N/A	Vietnam, Dong Nai, Bau Sau	N/A	30	H.H. Tan
Channa micropeltes	0	MF496867	LR02448	Channa micropeltes (100%)	ACS5422 new	N/A	Singapore, Murai reservoir	N/A	28	H.H. Tan
Channa micropeltes	2	JN024961	N/A	Channa micropeltes (100%)	AAD2426	N/A	unknown	N/A	N/A	N/A
Channa micropeltes	2	JN024962	N/A	Channa micropeltes (100%)	AAD2426	N/A	unknown	N/A	N/A	N/A
Channa micropeltes	1	KJ937362	N/A	N/A	N/A	AAD2426	Canada	N/A	29	N/A
Channa micropeltes	1	KJ937458	N/A	N/A	N/A	AAD2426	Canada	N/A	N/A	N/A
Channa micropeltes	1	KJ937375	N/A	N/A	N/A	AAD2426	Thailand	N/A	29	N/A
Channa micropeltes	1	KJ937383	N/A	N/A	N/A	AAD2426	Thailand	N/A	N/A	N/A
Channa micropeltes	1	KJ937394	N/A	N/A	N/A	AAD2426	Thailand	N/A	29	N/A
Channa micropeltes	1	KJ937402	N/A	N/A	N/A	AAD2426	Thailand	N/A	N/A	N/A
Channa micropeltes	1	KJ937426	N/A	N/A	N/A	AAD2426	Thailand	N/A	29	N/A
Channa micropeltes	1	KJ937437	N/A	N/A	N/A	AAD2426	Thailand	N/A	N/A	N/A
Channa micropeltes	3	KM213040	N/A	N/A	N/A	ACS5422 new	unknown	N/A	28	N/A
Channa micropeltes	1	KJ937401	N/A	N/A	N/A	AAD2426	USA	N/A	29	N/A
Channa micropeltes	1	KJ937408	N/A	N/A	N/A	AAD2426	USA	N/A	N/A	N/A
Channa orientalis	0	MF496868	LR00015	Top Hit: No match	clade 14	N/A	Sri Lanka, aquarium trade, Aquarium Glaser, Frankfurt, Germany	N/A	N/A	R. Britz
Channa orientalis	0	MF496869	LR02284	Top Hit: No match	clade 14	N/A	Sri Lanka, Kottawa forest, aquarium trade, Aquarium Glaser, Frankfurt, Germany	N/A	N/A	P. Antler
Channa orientalis	0	MF496870	LR02308	Top Hit: No match	clade 12	N/A	Sri Lanka, Bentota Ganga, aquarium trade, Aquarium Glaser, Frankfurt, Germany	N/A	N/A	P. Antler
Channa orientalis	3	JX983245	N/A	Channa gachua (100%)	ABA8489	N/A	India, Madhya Pradesh, Mandla, Banjar river, Kila ghat	N/A	N/A	N/A
Channa orientalis	3	JX983246	N/A	Channa gachua (100%)	ABA8489	N/A	India, Madhya Pradesh, Mandla, Banjar river, Kila ghat	N/A	N/A	N/A
Channa orientalis	3	JX983248	N/A	Channa gachua (99.53%)	ABA8489	N/A	India, Madhya Pradesh, Maheshwar, Narmada river, Maheshwar ghat	N/A	N/A	N/A
Channa orientalis	3	KF742438	N/A	Channa orientalis (100%)	ACH0185 new	N/A	unknown	N/A	N/A	N/A
Channa orientalis	3	JX983249	N/A	Channa orientalis (98.64%)	ABA8489	N/A	India, Madhya Pradesh, Dindori, Narmada river, Narmada ghat	N/A	N/A	N/A
Channa orientalis	3	KF742420	N/A	Channa orientalis (99.83%)	ACH0185 new	N/A	unknown	N/A	N/A	N/A
Channa orientalis	3	JX983247	N/A	Channa orientalis (99.84%)	ABA8489	N/A	India, Gujarat, Bharuch, Estuary, Bharuch	N/A	N/A	N/A
Channa orientalis	2	FJ459480	N/A	N/A	N/A	AAC6050	India	N/A	N/A	N/A
Channa orientalis	2	FJ459481	N/A	N/A	N/A	AAC6050	India	N/A	N/A	N/A
Channa orientalis	2	FJ459482	N/A	N/A	N/A	AAC6050	India	N/A	N/A	N/A
Channa orientalis	2	FJ459483	N/A	N/A	N/A	AAC6050	India	N/A	N/A	N/A
Channa orientalis	2	FJ459484	N/A	N/A	N/A	AAC6050	India	N/A	N/A	N/A
Channa orientalis	2	JN245991	N/A	N/A	N/A	ACA9095	India	N/A	N/A	N/A
Channa orientalis	2	JX105470	N/A	N/A	N/A	ACA9095	India	N/A	N/A	N/A
Channa orientalis	2	JX105472	N/A	N/A	N/A	ACA9095	India	N/A	N/A	N/A
Channa orientalis	2	JX105473	N/A	N/A	N/A	ACA9095	India	N/A	N/A	N/A
Channa orientalis	2	JX105474	N/A	N/A	N/A	ACA9095	India	N/A	N/A	N/A
Channa orientalis	3	KJ847117	N/A	N/A	N/A	ACH0185 new	India	N/A	94	N/A
Channa orientalis	3	KJ847118	N/A	N/A	N/A	ACH0185 new	India	N/A	94	N/A
Channa orientalis	3	KJ847119	N/A	N/A	N/A	ACH0185 new	India	N/A	94	N/A
Channa orientalis	3	KJ847120	N/A	N/A	N/A	ACH0185 new	India	N/A	94	N/A
Channa orientalis	3	KJ847121	N/A	N/A	N/A	ACH0185 new	India	N/A	94	N/A
Channa orientalis	3	KJ847122	N/A	N/A	N/A	ACH0185 new	India	N/A	94	N/A
Channa orientalis	3	KJ847123	N/A	N/A	N/A	ACH0185 new	India	N/A	94	N/A
Channa orientalis	3	KJ847124	N/A	N/A	N/A	ACH0185 new	India	N/A	94	N/A
Channa orientalis	3	KJ847125	N/A	N/A	N/A	ACH0185 new	India	N/A	94	N/A
Channa orientalis	3	KJ847126	N/A	N/A	N/A	ACH0185 new	India	N/A	94	N/A
Channa orientalis	3	KJ847127	N/A	N/A	N/A	ACH0185 new	India	N/A	94	N/A
Channa orientalis	3	KJ847128	N/A	N/A	N/A	ACH0185 new	India	N/A	N/A	N/A
Channa orientalis	3	KJ847129	N/A	N/A	N/A	ACH0185 new	India	N/A	N/A	N/A
Channa orientalis	3	KJ847130	N/A	N/A	N/A	ACH0185 new	India	N/A	N/A	N/A
Channa orientalis	3	KJ847131	N/A	N/A	N/A	ACH0185 new	India	N/A	N/A	N/A
Channa orientalis	1	KJ937374	N/A	N/A	N/A	ABV9995	India	N/A	N/A	N/A
Channa orientalis	2	JQ667514	N/A	N/A	N/A	ABA8489	India, Madhya Pradesh, Bhamni, Banjar river, Bhamni ghat	N/A	N/A	N/A
Channa orientalis	1	KJ937436	N/A	N/A	N/A	AAC6050	Myanmar	N/A	N/A	N/A
Channa ornatipinnis	0	MF496871	LR02195	Top Hit: No match	clade 07	N/A	Myanmar, Waloun Chaung	19.852 N 94.439 E	71	R. Britz
Channa ornatipinnis	0	MF496872	LR02196	Top Hit: No match	clade 07	N/A	Myanmar, Waloun Chaung	19.852 N 94.439 E	71	R. Britz
Channa ornatipinnis	0	MF496873	LR02605	Channa ornatipinnis (100%)	AAW6831	N/A	unknown, aquarium trade, Aquaculture Technologies, Singapore	N/A	72	H.H. Tan
Channa ornatipinnis	0	MF496874	LR02606	Channa ornatipinnis (100%)	AAW6831	N/A	unknown, aquarium trade, Aquaculture Technologies, Singapore	N/A	72	H.H. Tan
Channa ornatipinnis	0	MF496875	LR02612	Channa ornatipinnis (100%)	AAW6831	N/A	unknown, aquarium trade, Aquarium Glaser, Frankfurt, Germany	N/A	72	R. Britz
Channa ornatipinnis	3	KJ847162	N/A	N/A	N/A	ACS6326 new	India	N/A	70	N/A
Channa ornatipinnis	3	KJ847163	N/A	N/A	N/A	ACS6326 new	India	N/A	70	N/A
Channa ornatipinnis	3	KJ847164	N/A	N/A	N/A	ACS6326 new	India	N/A	70	N/A
Channa ornatipinnis	3	KJ847165	N/A	N/A	N/A	ACS6326 new	India	N/A	70	N/A
Channa ornatipinnis	3	KJ847166	N/A	N/A	N/A	ACS6326 new	India	N/A	70	N/A
Channa ornatipinnis	1	KJ937428	N/A	N/A	N/A	AAW6831	unknown	N/A	N/A	N/A
Channa panaw	0	MF496876	LR02283	Channa panaw (99.69%)	ABW1866	N/A	unknown, aquarium trade, Aquarium Glaser, Frankfurt, Germany	N/A	22	P. Antler
Channa panaw	0	MF496877	LR02652	Channa panaw (99.69%)	ABW1866	N/A	Myanmar, Wagadake Chaung	17.505 N 96.530 E	22	R. Britz
Channa panaw	1	KJ937403	N/A	N/A	N/A	ABW1866	Denmark	N/A	N/A	N/A
Channa pardalis	0	MF496878	LR01203	Top Hit: No match	clade 17	N/A	India, Meghalaya, Nongstoin, West Khasi hills, aquarium trade, Aquarium Glaser, Frankfurt, Germany	N/A	N/A	C. Kanele
Channa pardalis	0	MF496879	LR02713	Top Hit: No match	clade 17	N/A	unknown, aquarium trade, Aquarium Glaser, Frankfurt, Germany	N/A	116	R. Britz
Channa pardalis	0	MF496880	LR02718	Top Hit: No match	clade 17	N/A	unknown, aquarium trade, Aquarium Glaser, Frankfurt, Germany	N/A	116	R. Britz
Channa pleurophthalma	0	MF496881	LR00013	Channa pleurophthalma (100%)	AAI7162	N/A	unknown, aquarium trade, Aquarium Glaser, Frankfurt, Germany	N/A	24	R. Britz
Channa pleurophthalma	1	KJ937345	N/A	N/A	N/A	AAI7162	unknown	N/A	23	N/A
Channa pleurophthalma	1	KJ937390	N/A	N/A	N/A	AAI7162	unknown	N/A	23	N/A
Channa pleurophthalma	3	KM213041	N/A	N/A	N/A	AAI7162	unknown	N/A	24	N/A
Channa pseudomarulius	2	EU342199	N/A	N/A	N/A	AAI7187	India	N/A	39	N/A
Channa pseudomarulius	2	EU342200	N/A	N/A	N/A	AAI7187	India	N/A	39	N/A
Channa pseudomarulius	2	HM117192	N/A	N/A	N/A	AAI7187	India	N/A	N/A	N/A
Channa pseudomarulius	2	HM117193	N/A	N/A	N/A	AAI7187	India	N/A	39	N/A
Channa pseudomarulius	2	HM117194	N/A	N/A	N/A	AAI7187	India	N/A	39	N/A
Channa pseudomarulius	2	HM117195	N/A	N/A	N/A	AAI7187	India	N/A	39	N/A
Channa pseudomarulius	2	HM117196	N/A	N/A	N/A	AAI7187	India	N/A	39	N/A
Channa pseudomarulius	1	KJ937341	N/A	N/A	N/A	AAI7187	India	N/A	N/A	N/A
Channa pseudomarulius	1	KJ937348	N/A	N/A	N/A	AAI7187	India	N/A	43	N/A
Channa pseudomarulius	1	KJ937388	N/A	N/A	N/A	AAI7187	India	N/A	43	N/A
Channa pseudomarulius	0	MF496882	LR01213	Channa marulius (100%)	AAI7187	N/A	India, aquarium trade, Aquarium Glaser, Frankfurt, Germany	N/A	45	F. Schäfer
Channa pseudomarulius	0	MF496883	LR02312	Channa marulius (100%)	AAI7187	N/A	unknown, aquarium trade, Aquarium Glaser, Frankfurt, Germany	N/A	45	P. Antler
Channa pseudomarulius	0	MF496884	LR02443	Channa marulius (99.82%)	AAI7187	N/A	India, Kerala, aquarium trade, Aquaculture Technologies, Singapore	N/A	N/A	H.H. Tan
Channa pulchra	0	MF496885	LR02084	Channa pulchra (98.6%)	AAF3770	N/A	Myanmar, Kyeintali chaung	N/A	N/A	Tin Win
Channa pulchra	0	MF496886	LR02506	Channa pulchra (100%)	AAF3770	N/A	unknown, aquarium trade, Aquarium Glaser, Frankfurt, Germany	N/A	N/A	P. Antler
Channa pulchra	1	KJ937349	N/A	N/A	N/A	AAF3770	unknown	N/A	N/A	N/A
Channa pulchra	1	KJ937434	N/A	N/A	N/A	AAF3770	unknown	N/A	N/A	N/A
Channa pulchra	1	KJ937442	N/A	N/A	N/A	AAF3770	unknown	N/A	N/A	N/A
Channa punctata	0	MF462272	ChPuA2	Channa punctata (100%)	AAE8814	N/A	India, Aundh, Mula River	18.568 N 73.811 E	N/A	N. Dahanukar and M. Paingankar
Channa punctata	0	MF462274	ChPuC1	Channa punctata (100%)	AAE8814	N/A	India, Cuddalore, Cauvery River	11.784 N 79.737 E	115	N. Dahanukar R. Raghavan P. Kumkar S. Gosavi
Channa punctata	0	MF462276	ChPuC2	Channa punctata (100%)	AAE8814	N/A	India, Chidambaram, Cauvery River	11.456 N 79.709 E	115	N. Dahanukar, R. Raghavan, P. Kumkar and S. Gosavi
Channa punctata	0	MF462277	ChPuC3	Channa punctata (100%)	AAE8814	N/A	India, Chidambaram, Cauvery River	11.456 N 79.709 E	115	N. Dahanukar, R. Raghavan, P. Kumkar and S. Gosavi
Channa punctata	0	MF462275	ChStC1	Channa punctata (100%)	AAE8814	N/A	India, Cuddalore, Cauvery River	11.784 N 79.737 E	115	N. Dahanukar R. Raghavan P. Kumkar S. Gosavi
Channa punctata	0	MF462273	ChStWB1	Channa punctata (100%)	AAE8814	N/A	India, Golbazar, Ganga River	22.393 N 87.322 E	N/A	N. Dahanukar, P. Kumkar, S. Gosavi, U. Katwate and R. Raghavan
Channa punctata	0	MF496887	LR00128	Channa punctata (99.38%)	AAE8814	N/A	India, Bengalen, Duma lake, aquarium trade, Aquarium Glaser, Frankfurt, Germany	N/A	N/A	F. Schäfer
Channa punctata	0	MF496888	LR01205	Channa punctata (99.54%)	AAE8814	N/A	India, Assam, Gauhati, aquarium trade, Aquarium Glaser, Frankfurt, Germany	N/A	N/A	C. Kanele
Channa punctata	0	MF496889	LR01348	Channa punctata (100%)	AAE8814	N/A	Sri Lanka, Peytota Beach, aquarium trade, Aquarium Glaser, Frankfurt, Germany	N/A	33	C. Kanele
Channa punctata	0	MF496890	LR01563	Channa punctata (99.60%)	AAE8814	N/A	India, aquarium trade, Aquaculture Technologies, Singapore	N/A	N/A	H.H. Tan
Channa punctata	0	MF496891	LR01606	Channa punctata (100%)	AAE8814	N/A	India, Rajkot Gujarat, fish market	22.301 N 70.802 E	N/A	N/A
Channa punctata	0	MF496892	LR01607	Channa punctata (100%)	AAE8814	N/A	India, Rajkot Gujarat, fish market	22.301 N 70.802 E	N/A	N/A
Channa punctata	0	MF496893	LR02129	Channa punctata (100%)	AAE8814	N/A	Myanmar, Chauk fish market	20.901 N 94.826 E	N/A	R. Britz
Channa punctata	0	MF496894	LR02169	Channa punctata (99.85%)	AAE8814	N/A	Myanmar, Mrauk U fish market	20.593 N 93.193 E	N/A	R. Britz
Channa punctata	0	MF496895	LR02250	Channa punctata (99.85%)	AAE8814	N/A	Myanmar, Chaung Gyi bridge, Myay Pon Tsp	20.134 N 93.451 E	N/A	R. Britz
Channa punctata	0	MF496896	LR02277	Channa punctata (99.85%)	AAE8814	N/A	unknown, aquarium trade, Aquarium Glaser, Frankfurt, Germany	N/A	N/A	P. Antler
Channa punctata	0	MF496897	LR02509	Channa punctata (99.82%)	AAE8814	N/A	unknown, aquarium trade, Aquarium Glaser, Frankfurt, Germany	N/A	N/A	P. Antler
Channa punctata	0	MF496898	LR02646	Channa punctata (100%)	AAE8814	N/A	Bangladesh, fish market	N/A	35	R.L. Mayden
Channa punctata	0	MF496899	LR02647	Channa punctata (99.85%)	AAE8814	N/A	Bangladesh, Savar	N/A	N/A	R.L. Mayden
Channa punctata	0	MF496900	LR02648	Channa punctata (99.85%)	AAE8814	N/A	Bangladesh, Sylhet	24.943 N 91.802 E	N/A	R.L. Mayden
Channa punctata	0	MF496901	LR02683	Channa punctata (99.53%)	AAE8814	N/A	Nepal	26.640 N 87.927 E	N/A	R.L. Mayden and K. Conway
Channa punctata	0	MF496902	LR02689	Channa punctata (99.69%)	AAE8814	N/A	Nepal	27.582 N 84.714 E	N/A	R.L. Mayden and K. Conway
Channa punctata	0	MF496903	LR02690	Channa punctata (99.69%)	AAE8814	N/A	Nepal	27.582 N 84.714 E	N/A	R.L. Mayden and K. Conway
Channa punctata	0	MF496904	LR02719	Channa punctata (100%)	AAE8814	N/A	unknown, aquarium trade, Aquarium Glaser, Frankfurt, Germany	N/A	33	R. Britz
Channa punctata	0	MF496905	LR12647	Channa punctata (99.69%)	AAE8814	N/A	unknown, aquarium trade, Aquarium Glaser, Frankfurt, Germany	N/A	N/A	R. Britz
Channa punctata	3	JX260842	N/A	Channa punctata (100%)	AAE8814	N/A	India, Maharashtra, Marathwada, Shahagad River, Pool Cad	N/A	N/A	N/A
Channa punctata	3	JX260844	N/A	Channa punctata (100%)	AAE8814	N/A	India, Maharashtra, Nath Sagar Dam	N/A	N/A	N/A
Channa punctata	3	KF742417	N/A	Channa punctata (100%)	AAE8814	N/A	unknown	N/A	N/A	N/A
Channa punctata	3	JX983251	N/A	Channa punctata (99.51%)	AAE8814	N/A	India, Madhya Pradesh, Tawa, Tawa river, Tawa dam	N/A	N/A	N/A
Channa punctata	3	JX260843	N/A	Channa punctata (99.85%)	AAE8814	N/A	India, Maharashtra, Pawani Wainganga	N/A	N/A	N/A
Channa punctata	2	EU342201	N/A	N/A	N/A	AAE8814	India	N/A	N/A	N/A
Channa punctata	2	EU342202	N/A	N/A	N/A	AAE8814	India	N/A	N/A	N/A
Channa punctata	2	EU417795	N/A	N/A	N/A	AAE8814	India	N/A	N/A	N/A
Channa punctata	2	EU417796	N/A	N/A	N/A	AAE8814	India	N/A	N/A	N/A
Channa punctata	2	FJ459408	N/A	N/A	N/A	AAE8814	India	N/A	33	N/A
Channa punctata	2	FJ459409	N/A	N/A	N/A	AAE8814	India	N/A	33	N/A
Channa punctata	2	FJ459410	N/A	N/A	N/A	AAE8814	India	N/A	N/A	N/A
Channa punctata	2	HM117197	N/A	N/A	N/A	AAE8814	India	N/A	34	N/A
Channa punctata	2	HM117198	N/A	N/A	N/A	AAE8814	India	N/A	34	N/A
Channa punctata	2	HM117199	N/A	N/A	N/A	AAE8814	India	N/A	34	N/A
Channa punctata	2	HM117200	N/A	N/A	N/A	AAE8814	India	N/A	34	N/A
Channa punctata	2	HM117201	N/A	N/A	N/A	AAE8814	India	N/A	34	N/A
Channa punctata	2	JN245990	N/A	N/A	N/A	AAE8814	India	N/A	35	N/A
Channa punctata	2	JN245992	N/A	N/A	N/A	AAE8814	India	N/A	N/A	N/A
Channa punctata	3	KF511512	N/A	N/A	N/A	AAE8814	India	N/A	36	N/A
Channa punctata	3	KF511513	N/A	N/A	N/A	AAE8814	India	N/A	36	N/A
Channa punctata	3	KJ784398	N/A	N/A	N/A	AAE8814	India	N/A	31	N/A
Channa punctata	3	KJ784399	N/A	N/A	N/A	AAE8814	India	N/A	31	N/A
Channa punctata	3	KJ784400	N/A	N/A	N/A	AAE8814	India	N/A	31	N/A
Channa punctata	3	KJ784401	N/A	N/A	N/A	AAE8814	India	N/A	31	N/A
Channa punctata	3	KJ784402	N/A	N/A	N/A	AAE8814	India	N/A	31	N/A
Channa punctata	3	KJ784403	N/A	N/A	N/A	AAE8814	India	N/A	31	N/A
Channa punctata	3	KJ784404	N/A	N/A	N/A	AAE8814	India	N/A	31	N/A
Channa punctata	3	KJ784405	N/A	N/A	N/A	AAE8814	India	N/A	31	N/A
Channa punctata	3	KJ784406	N/A	N/A	N/A	AAE8814	India	N/A	31	N/A
Channa punctata	3	KJ784407	N/A	N/A	N/A	AAE8814	India	N/A	31	N/A
Channa punctata	3	KJ784408	N/A	N/A	N/A	AAE8814	India	N/A	31	N/A
Channa punctata	3	KJ784409	N/A	N/A	N/A	AAE8814	India	N/A	31	N/A
Channa punctata	3	KJ784410	N/A	N/A	N/A	AAE8814	India	N/A	32	N/A
Channa punctata	3	KJ784411	N/A	N/A	N/A	AAE8814	India	N/A	32	N/A
Channa punctata	3	KJ784412	N/A	N/A	N/A	AAE8814	India	N/A	32	N/A
Channa punctata	3	KJ784413	N/A	N/A	N/A	AAE8814	India	N/A	32	N/A
Channa punctata	3	KJ784414	N/A	N/A	N/A	AAE8814	India	N/A	32	N/A
Channa punctata	3	KJ784415	N/A	N/A	N/A	AAE8814	India	N/A	32	N/A
Channa punctata	3	KJ784416	N/A	N/A	N/A	AAE8814	India	N/A	32	N/A
Channa punctata	3	KJ784417	N/A	N/A	N/A	AAE8814	India	N/A	32	N/A
Channa punctata	1	KJ937377	N/A	N/A	N/A	ACG5323	Myanmar	N/A	N/A	N/A
Channa punctata	1	KJ937392	N/A	N/A	N/A	AAE8814	Myanmar	N/A	N/A	N/A
Channa punctata	1	KJ937451	N/A	N/A	N/A	AAE8814	Myanmar	N/A	N/A	N/A
Channa sp	1	KJ937350	N/A	N/A	N/A	ABW0048	Canada	N/A	14	N/A
Channa sp	1	KJ937357	N/A	N/A	N/A	ABW0048	Canada	N/A	N/A	N/A
Channa sp	1	KJ937406	N/A	N/A	N/A	ABW0048	Canada	N/A	14	N/A
Channa sp	1	KJ937454	N/A	N/A	N/A	ABW0048	Canada	N/A	14	N/A
Channa sp	1	KJ937398	N/A	N/A	N/A	ABW0048	Vietnam	N/A	14	N/A
Channa sp	1	KJ937405	N/A	N/A	N/A	ABW0048	Vietnam	N/A	14	N/A
Channa sp	1	KJ937439	N/A	N/A	N/A	ABW0048	Vietnam	N/A	14	N/A
Channa sp	1	KJ937447	N/A	N/A	N/A	ABW0048	Vietnam	N/A	14	N/A
Channa sp	1	KJ937452	N/A	N/A	N/A	ABW0048	Vietnam	N/A	14	N/A
Channa sp Assam	0	MF496906	LR01212	Top Hit: No match	clade 18	N/A	India, Assam, aquarium trade, Aquarium Glaser, Frankfurt, Germany	N/A	N/A	F. Schäfer
Channa sp Assam	0	MF496907	LR01345	Top Hit: No match	clade 18	N/A	unknown, aquarium trade, Aquarium Glaser, Frankfurt, Germany	N/A	N/A	C. Kanele
Channa sp Assam	0	MF496908	LR01347	Top Hit: No match	clade 18	N/A	unknown, aquarium trade, Aquarium Glaser, Frankfurt, Germany	N/A	N/A	C. Kanele
Channa sp Assam	0	MF496909	LR02293	Top Hit: No match	clade 18	N/A	unknown, aquarium trade, Aquarium Glaser, Frankfurt, Germany	N/A	N/A	P. Antler
Channa sp Assam	0	MF496910	LR06786	Top Hit: No match	clade 18	N/A	unknown, aquarium trade, Aquarium Glaser, Frankfurt, Germany	N/A	N/A	P. Antler
Channa sp Bhutan foothills	0	MF496911	LR01078	Channa cf. stewartii (100%)	AAC6053	N/A	India, Alipud Duar, aquarium trade, Aquarium Glaser, Frankfurt, Germany	N/A	N/A	C. Kanele
Channa sp Bhutan foothills	0	MF496912	LR01209	Channa cf. stewartii (100%)	AAC6053	N/A	India, aquarium trade, Aquarium Glaser, Frankfurt, Germany	N/A	N/A	F. Schäfer
Channa sp Bhutan foothills	0	MF496913	LR02302	Channa cf. stewartii (100%)	AAC6053	N/A	unknown, aquarium trade, Aquarium Glaser, Frankfurt, Germany	N/A	N/A	P. Antler
Channa sp Bhutan foothills	0	MF496914	LR02688	Channa stewartii (97.39%)	ACH0210 new	N/A	Nepal, Sindhupalchok	27.956 N 85.540 E	N/A	R.L. Mayden and K. Conway
Channa sp Mogaung	0	MF496917	LR04713	Top Hit: No match	clade 16	N/A	unknown, aquarium trade, Wildwoods, Crews Hill, UK	N/A	118	R. Britz
Channa sp Mogaung	0	MF496915	LR04714	Top Hit: No match	clade 16	N/A	unknown, aquarium trade, Wildwoods, Crews Hill, UK	N/A	118	R. Britz
Channa sp Mogaung	0	MF496916	LR06633	Top Hit: No match	clade 16	N/A	Myanmar, Yangon at fishfarm Hein Aquarium	N/A	N/A	R. Britz
Channa sp Northeast India	0	MF496918	LR08994	Top Hit: No match	clade 10	N/A	unknown, aquarium trade, Aquarium Glaser, Frankfurt, Germany	N/A	N/A	P. Antler
Channa sp Rakhine Yoma	0	MF496919	LR02262	Top Hit: No match	clade 09	N/A	Myanmar, remnant pools of Myaung Gyi Chaung, a tributary of Dalet Chaung	19.988 N 93.8422 E	N/A	R. Britz
Channa sp Rakhine Yoma	0	MF496920	LR02507	Top Hit: No match	clade 08	N/A	unknown, aquarium trade, Aquarium Glaser, Frankfurt, Germany	N/A	N/A	P. Antler
Channa sp Rakhine Yoma	0	MF496921	LR02669	Top Hit: No match	clade 09	N/A	Myanmar, Kyein tali Chaung	18.006 N 94.490 E	N/A	R. Britz
Channa sp Rakhine Yoma	0	MF496922	LR02670	Top Hit: No match	clade 09	N/A	Myanmar, Kyein tali Chaung	18.006 N 94.490 E	117	R. Britz
Channa sp Rakhine Yoma	0	MF496923	LR06616	Top Hit: No match	clade 09	N/A	Myanmar	18.045 N 94.494 E	117	R. Britz
Channa sp Tenasserim	0	MF496924	LR04715	Top Hit: No match	clade 15	N/A	unknown, aquarium trade, Wildwoods, Crews Hill, UK	N/A	97	R. Britz
Channa sp Tenasserim	0	MF496925	LR04716	Top Hit: No match	clade 15	N/A	unknown, aquarium trade, Wildwoods, Crews Hill, UK	N/A	97	R. Britz
Channa sp Tenasserim	0	MF496926	LR12648	Top Hit: No match	clade 15	N/A	unknown, aquarium trade, Wildwoods, Crews Hill, UK	N/A	97	R. Britz
Channa stewartii	0	MF496927	LR01079	Channa stewartii (100%)	AAF3772	N/A	India, Alipud Duar, aquarium trade Germany, store name unknown	N/A	111	M. Schnieder
Channa stewartii	0	MF496928	LR02281	Channa barca (100%) (g)	AAF3764	N/A	unknown, aquarium trade, Aquarium Glaser, Frankfurt, Germany	N/A	112	P. Antler
Channa stewartii	0	MF496929	LR02287	Channa barca (100%) (g)	AAF3764	N/A	unknown, aquarium trade, Aquarium Glaser, Frankfurt, Germany	N/A	112	P. Antler
Channa stewartii	0	MF496930	LR02303	Channa stewartii (100%)	AAF3772	N/A	unknown, aquarium trade, Aquarium Glaser, Frankfurt, Germany	N/A	111	P. Antler
Channa stewartii	0	MF496931	LR02491	Channa stewartii (100%)	AAF3772	N/A	unknown, aquarium trade, Aquarium Glaser, Frankfurt, Germany	N/A	111	P. Antler
Channa stewartii	0	MF496932	LR02667	Channa barca (99.38%)	AAF3764	N/A	Myanmar, Tanai Lay mile Chaung	N/A	N/A	R. Britz
Channa stewartii	3	KF742419	N/A	Channa stewartii (100%)	ACH0210 new	N/A	unknown	N/A	N/A	N/A
Channa stewartii	2	HM117207	N/A	N/A	N/A	AAF3764	India	N/A	N/A	N/A
Channa stewartii	2	HM117208	N/A	N/A	N/A	AAF3764	India	N/A	107	N/A
Channa stewartii	2	HM117209	N/A	N/A	N/A	AAF3764	India	N/A	107	N/A
Channa stewartii	2	HM117210	N/A	N/A	N/A	AAF3764	India	N/A	107	N/A
Channa stewartii	2	HM117211	N/A	N/A	N/A	AAF3764	India	N/A	107	N/A
Channa stewartii	3	KJ847152	N/A	N/A	N/A	ACS3540 new	India	N/A	108	N/A
Channa stewartii	3	KJ847153	N/A	N/A	N/A	ACS3540 new	India	N/A	108	N/A
Channa stewartii	3	KJ847154	N/A	N/A	N/A	ACS3540 new	India	N/A	108	N/A
Channa stewartii	3	KJ847155	N/A	N/A	N/A	ACS3540 new	India	N/A	108	N/A
Channa stewartii	3	KJ847156	N/A	N/A	N/A	ACS3540 new	India	N/A	108	N/A
Channa stewartii	1	KJ937347	N/A	N/A	N/A	AAF3764	India	N/A	109	N/A
Channa stewartii	1	KJ937416	N/A	N/A	N/A	AAF3772	India	N/A	110	N/A
Channa stewartii	1	KJ937417	N/A	N/A	N/A	AAF3764	India	N/A	109	N/A
Channa stewartii	1	KJ937455	N/A	N/A	N/A	AAF3764	India	N/A	109	N/A
Channa stewartii	1	KJ937449	N/A	N/A	N/A	AAF3772	Thailand	N/A	110	N/A
Channa stewartii	1	KJ937420	N/A	N/A	N/A	AAF3772	unknown	N/A	110	N/A
Channa striata	0	MF462281	ChStC2	Channa striata (100%)	ACB7973	N/A	India, Chidambaram, Cauvery River	11.456 N 79.709 E	69	N. Dahanukar R. Raghavan P. Kumkar S. Gosavi
Channa striata	0	MF462282	ChStT1	Channa striata (100%)	ACB7973	N/A	India, Tranquebar, Cauvery River	11.029 N 79.840 E	69	N. Dahanukar R. Raghavan P. Kumkar S. Gosavi
Channa striata	0	MF496933	LR01032	Channa striata (98.15%)	ACB7973	N/A	Myanmar, Hmoain pool, about 9 miles southwest from Eime	16.783 N 95.067 E	N/A	R. Britz
Channa striata	0	MF496934	LR01051	Channa striata (98.15%)	ACB7973	N/A	Myanmar, Hmoain pool, about 9 miles southwest from Eime	16.783 N 95.067 E	N/A	R. Britz
Channa striata	0	MF496935	LR01202	Channa marulius (100%) (h)	ACB7973	N/A	India, Assam, Gauhati, aquarium trade, Aquarium Glaser, Frankfurt, Germany	N/A	40	C. Kanele
Channa striata	0	MF496936	LR01214	Channa striata (100%) (h)	ACB7973	N/A	India, Bengalen, aquarium trade, Aquarium Glaser, Frankfurt, Germany	N/A	41	F. Schäfer
Channa striata	0	MF496937	LR01215	Channa striata (100%) (i)	AAB2497	N/A	Vietnam, aquarium trade, Aquarium Glaser, Frankfurt, Germany	N/A	64	F. Schäfer
Channa striata	0	MF496938	LR01249	Channa striata (99.66%) (i)	AAB2497	N/A	Singapore, Seletar	N/A	N/A	H.H. Tan
Channa striata	0	MF496939	LR01258	Channa striata (100%) (i)	AAB2497	N/A	Brunei	4.626 N 114.362 E	53	H.H. Tan
Channa striata	0	MF496940	LR01289	Channa striata (99.66%) (i)	AAB2497	N/A	Vietnam, between Nah Trang and Da Lat	11.716 N 108.810 E	N/A	T. Moritz
Channa striata	0	MF496941	LR01447	Channa striata (100%) (i)	AAB2497	N/A	Indonesia, Borneo, Pontianak, aquarium trade, Aquarium Glaser, Frankfurt, Germany	N/A	65	C. Kanele
Channa striata	0	MF496942	LR01448	Channa striata (100%) (i)	AAB2497	N/A	Indonesia, Borneo, aquarium trade, Aquarium Glaser, Frankfurt, Germany	N/A	65	C. Kanele
Channa striata	0	MF496943	LR01547	Channa striata (100%)	AAB2497	N/A	Thailand, aquarium trade Germany store name unknown	N/A	66	P. Sewer
Channa striata	0	MF496944	LR01562	Channa striata (100%) (i)	AAB2497	N/A	Vietnam, Srepok River; Ban Don, Dak Min Lake, Yok Don National Park	12.938 N 107.799 E	64	H.H. Tan
Channa striata	0	MF496945	LR01609	Channa striata (100%) (h)	ACB7973	N/A	India, Andra Pradesh, Vijayawada, fish market	16.506 N 80.647 E	67	N/A
Channa striata	0	MF496946	LR02111	Channa striata (99.85%)	AAB2497	N/A	Myanmar, Myeik fish market	12.471 N 99.0130 E	N/A	R. Britz
Channa striata	0	MF496947	LR02170	Channa striata (99.35%)	ACB7973	N/A	Myanmar, Mrauk U fish market	20.593 N 93.193 E	N/A	R. Britz
Channa striata	0	MF496948	LR02270	Channa striata (100%)	ACB7973	N/A	unknown, aquarium trade, Aquarium Glaser, Frankfurt, Germany	N/A	67	C. Kanele
Channa striata	0	MF496949	LR02278	Top Hit: No match	clade 06	N/A	Thailand, Ubon Ratchathani, aquarium trade, Aquarium Glaser, Frankfurt, Germany	N/A	N/A	P. Antler
Channa striata	0	MF496950	LR02306	Channa striata (100%)	ACB7973	N/A	India, Bengalen, aquarium trade, Aquarium Glaser, Frankfurt, Germany	N/A	67	P. Antler
Channa striata	0	MF496951	LR02402	Channa striata (100%)	AAB2497	N/A	Thailand, Takua Pa	8.770 N 98.437 E	53	J. Bohlen
Channa striata	0	MF496952	LR02419	Channa striata (100%)	AAB2497	N/A	Thailand, Bangkok, Chatuchak market	13.799 N 100.551 E	66	J. Bohlen
Channa striata	0	MF496953	LR02427	Channa striata (99.83%)	AAB2497	N/A	Malaysia, Borneo, Sarawak, Samarahan, aquarium trade, Aquarium Glaser, Frankfurt, Germany	N/A	N/A	C. Kanele
Channa striata	0	MF496954	LR02451	Channa striata (100%)	AAB2497	N/A	Indonesia, Kalimantan Barat, Kapuas basin, Nanga Pinoh	N/A	65	H.H. Tan
Channa striata	0	MF496955	LR02467	Top Hit: No match	clade 06	N/A	Thailand, Udon Thani, aquarium trade, Aquarium Glaser, Frankfurt, Germany	N/A	N/A	F. Schäfer
Channa striata	0	MF496956	LR02653	Channa striata (98.52%)	ACB7973	N/A	Myanmar, Wagadake Chaung	17.505 N 96.530 E	N/A	R. Britz
Channa striata	0	MF496957	LR02658	Channa striata (100%)	AAB2497	N/A	Myanmar, close to Kyeing Taung	21.292 N 99.608 E	53	R. Britz
Channa striata	0	MF496958	LR02661	Channa striata (98.33%)	ACB7973	N/A	Myanmar, Lake Inle	N/A	N/A	R. Britz
Channa striata	0	MF496959	LR04717	Channa striata (100%)	AAB2497	N/A	Indonesia, Sumatra, Aceh	N/A	N/A	H.H. Tan
Channa striata	0	MF496960	LR05555	Channa striata (100%)	AAB2497	N/A	Indonesia, Kalimantan Tengah	N/A	68	H.H. Tan
Channa striata	0	MF496961	LR09385	Channa striata (98.15%)	ACB7973	N/A	Myanmar	25.133 N 96.333 E	N/A	R. Britz
Channa striata	0	MF496962	LR13084	Channa striata (99.85%)	AAB2497	N/A	Indonesia, Borneo	1.918 S 114.187 E	N/A	L. Rüber, E. Adamson, S. Sauri and R.K. Hadiaty
Channa striata	0	MF496963	LR13116	Channa striata (99.85%)	AAB2497	N/A	Indonesia, Borneo	1.497 S 110.567 E	N/A	L. Rüber, E. Adamson, S. Sauri and R.K. Hadiaty
Channa striata	0	MF496964	LR13134	Channa striata (99.85%)	AAB2497	N/A	Indonesia, Borneo, Ampah fish market	1.799 S 115.151 E	N/A	L. Rüber, E. Adamson, S. Sauri and R.K. Hadiaty
Channa striata	0	MF496965	LR13161	Channa striata (100%)	AAB2497	N/A	Indonesia, Borneo, Palagkaraya fish market	2.216 S 113.914 E	68	L. Rüber, E. Adamson, S. Sauri and R.K. Hadiaty
Channa striata	0	MF496966	LR13187	Channa striata (100%)	AAB2497	N/A	Indonesia, Borneo, Sampit fish market	2.539 S 112.959 E	68	L. Rüber, E. Adamson, S. Sauri and R.K. Hadiaty
Channa striata	0	MF496967	LR13196	Channa striata (100%)	AAB2497	N/A	Indonesia, Borneo, Pankalanbun, fish market	2.676 S 111.626 E	68	L. Rüber, E. Adamson, S. Sauri and R.K. Hadiaty
Channa striata	0	MF496968	LR13222	Channa striata (100%)	ACB7973	N/A	Indonesia, Borneo, Ketapang, fish market	1.814 S 109.961 E	41	L. Rüber, E. Adamson, S. Sauri and R.K. Hadiaty
Channa striata	0	MF496969	LR13237	Channa striata (100%)	ACB7973	N/A	Indonesia, Borneo, Sungai Nyiur, Belayan system, Mahakam	N/A	41	M. Kottelat and R.K. Hadiaty
Channa striata	0	MF496970	LR13248	Channa striata (100%)	AAB2497	N/A	Laos PDR, Nam Theu, Sekong, Mekong	N/A	64	M. Kottelat
Channa striata	3	JF781193	N/A	Channa striata (100%)	AAB2497	N/A	Malaysia	N/A	54	N/A
Channa striata	3	JF781194	N/A	Channa striata (100%)	AAB2497	N/A	Malaysia	N/A	54	N/A
Channa striata	3	JF781195	N/A	Channa striata (100%)	AAB2497	N/A	Malaysia	N/A	54	N/A
Channa striata	3	JF781196	N/A	Channa striata (100%)	AAB2497	N/A	Malaysia	N/A	54	N/A
Channa striata	3	JF781197	N/A	Channa striata (100%)	AAB2497	N/A	Malaysia	N/A	54	N/A
Channa striata	3	JF781198	N/A	Channa striata (100%)	AAB2497	N/A	Malaysia	N/A	55	N/A
Channa striata	3	JF781199	N/A	Channa striata (100%)	AAB2497	N/A	Malaysia	N/A	56	N/A
Channa striata	3	JF781200	N/A	Channa striata (100%)	AAB2497	N/A	Malaysia	N/A	56	N/A
Channa striata	3	JF781201	N/A	Channa striata (100%)	AAB2497	N/A	Malaysia	N/A	55	N/A
Channa striata	3	JF781202	N/A	Channa striata (100%)	AAB2497	N/A	Malaysia	N/A	56	N/A
Channa striata	3	JF781203	N/A	Channa striata (100%)	AAB2497	N/A	Malaysia	N/A	57	N/A
Channa striata	3	JF781204	N/A	Channa striata (100%)	AAB2497	N/A	Malaysia	N/A	57	N/A
Channa striata	3	JF781205	N/A	Channa striata (100%)	AAB2497	N/A	Malaysia	N/A	57	N/A
Channa striata	3	JF781206	N/A	Channa striata (100%)	AAB2497	N/A	Malaysia	N/A	57	N/A
Channa striata	3	JF781207	N/A	Channa striata (100%)	AAB2497	N/A	Malaysia	N/A	58	N/A
Channa striata	3	JF781208	N/A	Channa striata (100%)	AAB2497	N/A	Malaysia	N/A	58	N/A
Channa striata	3	JF781209	N/A	Channa striata (100%)	AAB2497	N/A	Malaysia	N/A	58	N/A
Channa striata	3	JF781210	N/A	Channa striata (100%)	AAB2497	N/A	Malaysia	N/A	58	N/A
Channa striata	3	JF781211	N/A	Channa striata (100%)	AAB2497	N/A	Malaysia	N/A	58	N/A
Channa striata	3	JF781212	N/A	Channa striata (100%)	AAB2497	N/A	Malaysia	N/A	55	N/A
Channa striata	3	JF781213	N/A	Channa striata (100%)	AAB2497	N/A	Malaysia	N/A	55	N/A
Channa striata	3	JF781214	N/A	Channa striata (100%)	AAB2497	N/A	Malaysia	N/A	55	N/A
Channa striata	3	JF781215	N/A	Channa striata (100%)	AAB2497	N/A	Malaysia	N/A	55	N/A
Channa striata	3	JF781216	N/A	Channa striata (100%)	AAB2497	N/A	Malaysia	N/A	54	N/A
Channa striata	3	JF781217	N/A	Channa striata (100%)	AAB2497	N/A	Malaysia	N/A	54	N/A
Channa striata	3	JF781218	N/A	Channa striata (100%)	AAB2497	N/A	Malaysia	N/A	54	N/A
Channa striata	3	JF781219	N/A	Channa striata (100%)	AAB2497	N/A	Malaysia	N/A	54	N/A
Channa striata	3	JF781220	N/A	Channa striata (100%)	AAB2497	N/A	Malaysia	N/A	54	N/A
Channa striata	3	JF781221	N/A	Channa striata (100%)	AAB2497	N/A	Malaysia	N/A	59	N/A
Channa striata	3	JF781222	N/A	Channa striata (100%)	AAB2497	N/A	Malaysia	N/A	59	N/A
Channa striata	3	JF781223	N/A	Channa striata (100%)	AAB2497	N/A	Malaysia	N/A	59	N/A
Channa striata	3	JF781224	N/A	Channa striata (100%)	AAB2497	N/A	Malaysia	N/A	59	N/A
Channa striata	3	JF781225	N/A	Channa striata (100%)	AAB2497	N/A	Malaysia	N/A	59	N/A
Channa striata	3	JN695688	N/A	Channa striata (100%)	AAB2497	N/A	Malaysia	N/A	55	N/A
Channa striata	3	JN695689	N/A	Channa striata (100%)	AAB2497	N/A	Malaysia	N/A	N/A	N/A
Channa striata	3	JN695690	N/A	Channa striata (100%)	AAB2497	N/A	Malaysia	N/A	55	N/A
Channa striata	3	JN695691	N/A	Channa striata (100%)	AAB2497	N/A	Malaysia	N/A	55	N/A
Channa striata	3	JN695692	N/A	Channa striata (100%)	AAB2497	N/A	Malaysia	N/A	55	N/A
Channa striata	3	JN695693	N/A	Channa striata (100%)	AAB2497	N/A	Malaysia	N/A	55	N/A
Channa striata	3	JN695694	N/A	Channa striata (100%)	AAB2497	N/A	Malaysia	N/A	55	N/A
Channa striata	3	JN695695	N/A	Channa striata (100%)	AAB2497	N/A	Malaysia	N/A	55	N/A
Channa striata	3	JN695696	N/A	Channa striata (100%)	AAB2497	N/A	Malaysia	N/A	55	N/A
Channa striata	3	JN695697	N/A	Channa striata (100%)	AAB2497	N/A	Malaysia	N/A	55	N/A
Channa striata	3	KC789519	N/A	Channa striata (100%)	AAB2497	N/A	Philippines, Luzon, Pantabangan Dam, Nueva Ecija, Central Luzon	N/A	53	N/A
Channa striata	3	KC789520	N/A	Channa striata (100%)	AAB2497	N/A	Philippines, Luzon, Pantabangan Dam, Nueva Ecija, Central Luzon	N/A	N/A	N/A
Channa striata	3	KC789521	N/A	Channa striata (100%)	AAB2497	N/A	Philippines, Luzon, Pantabangan Dam, Nueva Ecija, Central Luzon	N/A	N/A	N/A
Channa striata	3	KC789522	N/A	Channa striata (100%)	AAB2497	N/A	Philippines, Luzon, Pantabangan Dam, Nueva Ecija, Central Luzon	N/A	53	N/A
Channa striata	2	KC819606	N/A	N/A	N/A	AAB2497	China	N/A	N/A	N/A
Channa striata	2	KC819607	N/A	N/A	N/A	AAB2497	China	N/A	N/A	N/A
Channa striata	2	KC819608	N/A	N/A	N/A	AAB2497	China	N/A	N/A	N/A
Channa striata	2	EU342203	N/A	N/A	N/A	AAB2498	India	N/A	N/A	N/A
Channa striata	2	EU342204	N/A	N/A	N/A	AAB2498	India	N/A	N/A	N/A
Channa striata	2	HM117202	N/A	N/A	N/A	ACB7973	India	N/A	N/A	N/A
Channa striata	2	HM117203	N/A	N/A	N/A	ACB7973	India	N/A	52	N/A
Channa striata	2	HM117204	N/A	N/A	N/A	ACB7973	India	N/A	52	N/A
Channa striata	2	HM117205	N/A	N/A	N/A	ACB7973	India	N/A	52	N/A
Channa striata	2	HM117206	N/A	N/A	N/A	ACB7973	India	N/A	52	N/A
Channa striata	2	JN245989	N/A	N/A	N/A	ACB7973	India	N/A	60	N/A
Channa striata	3	KF511507	N/A	N/A	N/A	ACB7973	India	N/A	N/A	N/A
Channa striata	3	KF511508	N/A	N/A	N/A	ACB7973	India	N/A	60	N/A
Channa striata	3	KJ847132	N/A	N/A	N/A	ACB7973	India	N/A	62	N/A
Channa striata	3	KJ847133	N/A	N/A	N/A	ACB7973	India	N/A	62	N/A
Channa striata	3	KJ847134	N/A	N/A	N/A	ACB7973	India	N/A	62	N/A
Channa striata	3	KJ847135	N/A	N/A	N/A	ACB7973	India	N/A	62	N/A
Channa striata	3	KJ847136	N/A	N/A	N/A	ACB7973	India	N/A	62	N/A
Channa striata	3	KJ847137	N/A	N/A	N/A	ACB7973	India	N/A	62	N/A
Channa striata	3	KJ847138	N/A	N/A	N/A	ACB7973	India	N/A	62	N/A
Channa striata	3	KJ847139	N/A	N/A	N/A	ACB7973	India	N/A	62	N/A
Channa striata	3	KJ847140	N/A	N/A	N/A	ACB7973	India	N/A	63	N/A
Channa striata	3	KJ847141	N/A	N/A	N/A	ACB7973	India	N/A	63	N/A
Channa striata	3	KJ847142	N/A	N/A	N/A	ACB7973	India	N/A	63	N/A
Channa striata	3	KJ847143	N/A	N/A	N/A	ACB7973	India	N/A	63	N/A
Channa striata	3	KJ847144	N/A	N/A	N/A	ACB7973	India	N/A	63	N/A
Channa striata	3	KJ847145	N/A	N/A	N/A	ACB7973	India	N/A	63	N/A
Channa striata	3	KJ847146	N/A	N/A	N/A	ACB7973	India	N/A	63	N/A
Channa striata	3	HM345931	N/A	N/A	N/A	AAB2497	Indonesia	N/A	N/A	N/A
Channa striata	1	KJ937421	N/A	N/A	N/A	AAB2497	Indonesia	N/A	N/A	N/A
Channa striata	1	KJ937425	N/A	N/A	N/A	AAB2497	Indonesia	N/A	N/A	N/A
Channa striata	2	HQ654691	N/A	N/A	N/A	AAB2497	Philippines, Batangas, Calabarzon, Taal Lake, Talisay	N/A	N/A	N/A
Channa striata	2	HQ654692	N/A	N/A	N/A	AAB2497	Philippines, Batangas, Calabarzon, Taal Lake, Talisay	N/A	N/A	N/A
Channa striata	2	HQ654693	N/A	N/A	N/A	AAB2497	Philippines, Batangas, Calabarzon, Taal Lake, Talisay	N/A	N/A	N/A
Channa striata	2	HQ654694	N/A	N/A	N/A	AAB2497	Philippines, Batangas, Calabarzon, Taal Lake, Talisay	N/A	N/A	N/A
Channa striata	2	HQ654695	N/A	N/A	N/A	AAB2497	Philippines, Batangas, Calabarzon, Taal Lake, Talisay	N/A	N/A	N/A
Channa striata	2	HQ682668	N/A	N/A	N/A	AAB2497	Philippines, Laguna, Calabarzon, Laguna de Bay, Aplaya	N/A	53	N/A
Channa striata	2	HQ682669	N/A	N/A	N/A	AAB2497	Philippines, Laguna, Calabarzon, Laguna de Bay, Aplaya	N/A	N/A	N/A
Channa striata	2	HQ682670	N/A	N/A	N/A	AAB2497	Philippines, Laguna, Calabarzon, Laguna de Bay, Aplaya	N/A	53	N/A
Channa striata	2	HQ682671	N/A	N/A	N/A	AAB2497	Philippines, Laguna, Calabarzon, Laguna de Bay, Aplaya	N/A	N/A	N/A
Channa striata	2	HQ682672	N/A	N/A	N/A	AAB2497	Philippines, Laguna, Calabarzon, Laguna de Bay, Aplaya	N/A	53	N/A
Channa striata	2	JQ661364	N/A	N/A	N/A	AAB2497	Thailand	N/A	N/A	N/A
Channa striata	2	JQ661365	N/A	N/A	N/A	AAB2497	Thailand	N/A	61	N/A
Channa striata	2	JQ661366	N/A	N/A	N/A	AAB2497	Thailand	N/A	61	N/A
Channa striata	2	JQ661367	N/A	N/A	N/A	AAB2497	Thailand	N/A	N/A	N/A
Channa striata	2	JQ661368	N/A	N/A	N/A	AAB2497	Thailand	N/A	61	N/A
Channa striata	1	KJ937376	N/A	N/A	N/A	AAB2497	Thailand	N/A	N/A	N/A
Channa striata	1	KJ937373	N/A	N/A	N/A	AAB2497	USA	N/A	N/A	N/A
Channa striata	1	KJ937450	N/A	N/A	N/A	AAB2497	USA	N/A	N/A	N/A
Parachanna africana	0	MF496971	LR00166	Lepidosireniformes - Protopterus annectens (100%)	AAL6055 new	N/A	unknown, aquarium trade, Aquarium Glaser, Frankfurt, Germany	N/A	1	F. Schäfer
Parachanna africana	0	MF496972	LR02276	Lepidosireniformes - Protopterus annectens (99.84%)	AAL6055 new	N/A	Benin, Zou	N/A	N/A	T. Moritz
Parachanna africana	0	MF496973	LR02297	Lepidosireniformes - Protopterus annectens (100%)	AAL6055 new	N/A	unknown, aquarium trade, Aquarium Glaser, Frankfurt, Germany	N/A	1	P. Antler
Parachanna africana	1	KJ937351	N/A	N/A	N/A	AAF7843	Republic of Congo	N/A	N/A	N/A
Parachanna africana	1	KJ937391	N/A	N/A	N/A	AAF7843	Republic of Congo	N/A	N/A	N/A
Parachanna africana	1	KJ937418	N/A	N/A	N/A	AAF7843	Republic of Congo	N/A	N/A	N/A
Parachanna insignis	0	MF496974	LR02678	Parachanna insignis (100%)	ABW0157	N/A	Democratic Republic of Congo	N/A	N/A	S. Lavoué
Parachanna insignis	1	KJ937413	N/A	N/A	N/A	ABW0157	Republic of Congo	N/A	N/A	N/A
Parachanna insignis	1	KJ937415	N/A	N/A	N/A	ABW0157	Republic of Congo	N/A	N/A	N/A
Parachanna insignis	1	KJ937441	N/A	N/A	N/A	ABW0157	Republic of Congo	N/A	N/A	N/A
Parachanna insignis	1	KJ937444	N/A	N/A	N/A	ABW0157	Republic of Congo	N/A	N/A	N/A
Parachanna insignis	3	AP006042	N/A	Parachanna obscura (100%)	AAF7842	N/A	unknown	N/A	5	N/A
Parachanna insignis	3	NC_022480	N/A	Parachanna obscura (100%)	AAF7842	N/A	unknown	N/A	5	N/A
Parachanna obscura	0	MF496975	LR00090	Parachanna obscura (100%)	AAF7842	N/A	unknown, aquarium trade, Aquarium Glaser, Frankfurt, Germany	N/A	5	R. Britz
Parachanna obscura	0	MF496976	LR01286	Parachanna obscura (100%)	AAF7842	N/A	Burkina Faso, Dissin	N/A	N/A	T. Moritz
Parachanna obscura	0	MF496977	LR01290	Parachanna obscura (99.69%)	AAF7842	N/A	Benin, Iguidi near Gbokoutou	N/A	3	T. Moritz
Parachanna obscura	0	MF496978	LR01690	Parachanna obscura (99.69%)	AAF7842	N/A	Sudan, White Nile at Kosti	N/A	N/A	T. Moritz
Parachanna obscura	0	MF496979	LR02309	Parachanna obscura (99.69%)	AAF7842	N/A	unknown, aquarium trade, Aquarium Glaser, Frankfurt, Germany	N/A	3	P. Antler
Parachanna obscura	0	MF496980	LR02677	Parachanna obscura (99.39%)	AAF7842	N/A	Ivory Coast	N/A	N/A	S. Lavoué
Parachanna obscura	0	MF496981	LR02679	Parachanna obscura (99.69%)	AAF7842	N/A	unknown	N/A	3	S. Lavoué
Parachanna obscura	2	HM882955	N/A	N/A	N/A	AAF7842	Nigeria, Anambra, South-East, Otuocha	N/A	N/A	N/A
Parachanna obscura	2	HM882956	N/A	N/A	N/A	AAF7842	Nigeria, Anambra, South-East, Otuocha	N/A	N/A	N/A
Parachanna obscura	2	HM882957	N/A	N/A	N/A	AAF7842	Nigeria, Anambra, South-East, Otuocha	N/A	2	N/A
Parachanna obscura	2	HM882958	N/A	N/A	N/A	AAF7842	Nigeria, Anambra, South-East, Otuocha	N/A	2	N/A
Parachanna obscura	2	HM882959	N/A	N/A	N/A	AAF7842	Nigeria, Anambra, South-East, Otuocha	N/A	2	N/A
Parachanna obscura	3	HM880234	N/A	N/A	N/A	AAF7843	Republic of Congo	N/A	N/A	N/A
Parachanna obscura	1	KJ937453	N/A	N/A	N/A	AAF7843	Republic of Congo	N/A	N/A	N/A
Parachanna obscura	1	KJ937346	N/A	N/A	N/A	AAF7842	Senegal	N/A	4	N/A
Parachanna obscura	1	KJ937424	N/A	N/A	N/A	AAF7842	Senegal	N/A	4	N/A
Parachanna sp	1	KJ937414	N/A	N/A	N/A	ABW0157	Republic of Congo	N/A	N/A	N/A
(a) this study = 0, generated and used by Serrao et al. (2014) = 1, GenBank used by Serrao et al. (2014) = 2, GenBank = 3
(b) BOLD ID (%) other species might have given identical similarity scores
(c) 97.39% assigned to ACS3540 but kept seperate
(d) early-release only, no published within 3%
(e) assigned to this BIN because of tree 96.91 closest published =ABV9994
(f) 97.98% similarity assigned to AAC3925 but kept seperately
(g) a species level match could not be made, the queried specimen is likely to be one of the following: Channa stewartii or Channa barca
(h) a species level match could not be made, the queried specimen is likely to be one of the following: Channa marulius or Channa striata
(i) a species level match could not be made, the queried specimen is likely to be one of the following: Channa striata or Channa sp.

## Sheet: Blatt1
LR00001	LR00001
LR00013	LR00013
LR00015	LR00015
LR00046	LR00046
LR00090	LR00090
LR00106	LR00106
LR00108	LR00108
LR00114	LR00114
LR00128	LR00128
LR00129	LR00129
LR00166	LR00166
LR00167	LR00167
LR00887	LR00887
LR01032	LR01032
LR01037	LR01037
LR01038	LR01038
LR01040	LR01040
LR01043	LR01043
LR01044	LR01044
LR01048	LR01048
LR01050	LR01050
LR01051	LR01051
LR01052	LR01052
LR01054	LR01054
LR01055	LR01055
LR01059	LR01059
LR01060	LR01060
LR01078	LR01078
LR01079	LR01079
LR01199	LR01199
LR01200	LR01200
LR01201	LR01201
LR01202	LR01202
LR01203	LR01203
LR01204	LR01204
LR01205	LR01205
LR01206	LR01206
LR01207	LR01207
LR01208	LR01208
LR01209	LR01209
LR01210	LR01210
LR01211	LR01211
LR01212	LR01212
LR01213	LR01213
LR01214	LR01214
LR01215	LR01215
LR01248	LR01248
LR01249	LR01249
LR01250	LR01250
LR01251	LR01251
LR01252	LR01252
LR01253	LR01253
LR01254	LR01254
LR01255	LR01255
LR01256	LR01256
LR01257	LR01257
LR01258	LR01258
LR01286	LR01286
LR01287	LR01287
LR01289	LR01289
LR01290	LR01290
LR01294	LR01294
LR01345	LR01345
LR01346	LR01346
LR01347	LR01347
LR01348	LR01348
LR01367	LR01367
LR01436	LR01436
LR01437	LR01437
LR01444	LR01444
LR01445	LR01445
LR01447	LR01447
LR01448	LR01448
LR01449	LR01449
LR01450	LR01450
LR01547	LR01547
LR01551	LR01551
LR01559	LR01559
LR01560	LR01560
LR01561	LR01561
LR01562	LR01562
LR01563	LR01563
LR01564	LR01564
LR01565	LR01565
LR01566	LR01566
LR01567	LR01567
LR01568	LR01568
LR01575	LR01575
LR01576	LR01576
LR01577	LR01577
LR01587	LR01587
LR01588	LR01588
LR01589	LR01589
LR01603	LR01603
LR01604	LR01604
LR01605	LR01605
LR01606	LR01606
LR01607	LR01607
LR01608	LR01608
LR01609	LR01609
LR01683	LR01683
LR01684	LR01684
LR01690	LR01690
LR01804	LR01804
LR02050	LR02050
LR02051	LR02051
LR02052	LR02052
LR02084	LR02084
LR02111	LR02111
LR02115	LR02115
LR02129	LR02129
LR02140	LR02140
LR02146	LR02146
LR02149	LR02149
LR02150	LR02150
LR02153	LR02153
LR02162	LR02162
LR02169	LR02169
LR02170	LR02170
LR02174	LR02174
LR02177	LR02177
LR02194	LR02194
LR02195	LR02195
LR02196	LR02196
LR02201	LR02201
LR02243	LR02243
LR02250	LR02250
LR02262	LR02262
LR02263	LR02263
LR02270	LR02270
LR02271	LR02271
LR02272	LR02272
LR02276	LR02276
LR02277	LR02277
LR02278	LR02278
LR02279	LR02279
LR02280	LR02280
LR02281	LR02281
LR02282	LR02282
LR02283	LR02283
LR02284	LR02284
LR02285	LR02285
LR02286	LR02286
LR02287	LR02287
LR02288	LR02288
LR02289	LR02289
LR02291	LR02291
LR02292	LR02292
LR02293	LR02293
LR02294	LR02294
LR02295	LR02295
LR02296	LR02296
LR02297	LR02297
LR02298	LR02298
LR02299	LR02299
LR02300	LR02300
LR02301	LR02301
LR02302	LR02302
LR02303	LR02303
LR02304	LR02304
LR02305	LR02305
LR02306	LR02306
LR02308	LR02308
LR02309	LR02309
LR02310	LR02310
LR02311	LR02311
LR02312	LR02312
LR02355	LR02355
LR02375	LR02375
LR02402	LR02402
LR02419	LR02419
LR02422	LR02422
LR02423	LR02423
LR02426	LR02426
LR02427	LR02427
LR02428	LR02428
LR02431	LR02431
LR02432	LR02432
LR02434	LR02434
LR02435	LR02435
LR02436	LR02436
LR02437	LR02437
LR02438	LR02438
LR02439	LR02439
LR02440	LR02440
LR02442	LR02442
LR02443	LR02443
LR02444	LR02444
LR02445	LR02445
LR02447	LR02447
LR02448	LR02448
LR02449	LR02449
LR02450	LR02450
LR02451	LR02451
LR02453	LR02453
LR02467	LR02467
LR02487	LR02487
LR02488	LR02488
LR02489	LR02489
LR02490	LR02490
LR02491	LR02491
LR02506	LR02506
LR02507	LR02507
LR02508	LR02508
LR02509	LR02509
LR02605	LR02605
LR02606	LR02606
LR02609	LR02609
LR02610	LR02610
LR02612	LR02612
LR02624	LR02624
LR02632	LR02632
LR02637	LR02637
LR02644	LR02644
LR02646	LR02646
LR02647	LR02647
LR02648	LR02648
LR02651	LR02651
LR02652	LR02652
LR02653	LR02653
LR02657	LR02657
LR02658	LR02658
LR02659	LR02659
LR02660	LR02660
LR02661	LR02661
LR02662	LR02662
LR02663	LR02663
LR02664	LR02664
LR02665	LR02665
LR02667	LR02667
LR02668	LR02668
LR02669	LR02669
LR02670	LR02670
LR02671	LR02671
LR02672	LR02672
LR02674	LR02674
LR02677	LR02677
LR02678	LR02678
LR02679	LR02679
LR02681	LR02681
LR02682	LR02682
LR02683	LR02683
LR02684	LR02684
LR02685	LR02685
LR02686	LR02686
LR02687	LR02687
LR02688	LR02688
LR02689	LR02689
LR02690	LR02690
LR02713	LR02713
LR02718	LR02718
LR02719	LR02719
LR03756	LR03756
LR03780	LR03780
LR03783	LR03783
LR03784	LR03784
LR03805	LR03805
LR03812	LR03812
LR04711	LR04711
LR04712	LR04712
LR04713	LR04713
LR04714	LR04714
LR04715	LR04715
LR04716	LR04716
LR04717	LR04717
LR04718	LR04718
LR04719	LR04719
LR04720	LR04720
LR04759	LR04759
LR04766	LR04766
LR04768	LR04768
LR05546	LR05546
LR05555	LR05555
LR05558	LR05558
LR05574	LR05574
LR06575	LR06575
LR06591	LR06591
LR06614	LR06614
LR06616	LR06616
LR06633	LR06633
LR06786	LR06786
LR08324	LR08324
LR08330	LR08330
LR08357	LR08357
LR08994	LR08994
LR08997	LR08997
LR09374	LR09374
LR09385	LR09385
LR09409	LR09409
LR09429	LR09429
LR09679	LR09679
LR09888	LR09888
LR09890	LR09890
LR10037	LR10037
LR10221	LR10221
LR11534	LR11534
LR11681	LR11681
LR12417	LR12417
LR12645	LR12645
LR12647	LR12647
LR12648	LR12648
LR13062	LR13062
LR13064	LR13064
LR13065	LR13065
LR13083	LR13083
LR13084	LR13084
LR13085	LR13085
LR13092	LR13092
LR13101	LR13101
LR13102	LR13102
LR13116	LR13116
LR13134	LR13134
LR13139	LR13139
LR13148	LR13148
LR13157	LR13157
LR13161	LR13161
LR13187	LR13187
LR13196	LR13196
LR13222	LR13222
LR13227	LR13227
LR13237	LR13237
LR13248	LR13248
